# Supplementary material for: Ethyl 4-hydr­oxy-2,6-diphenyl-1-(2-thio­morpholinopropano­yl)-1,2,5,6-tetra­hydro­pyridine-3-carboxyl­ate
Source: Acta Crystallogr Sect E Struct Rep Online. 2009 Nov 21;65(Pt 12):o3180–1. doi: 10.1107/S1600536809049186 (PMC2971869; doi:10.1107/S1600536809049186)
Supplement: Supplementary file 1 [file e-65-o3180-sup1.cif]

##############################################################################
###                                                                        ###
###        Electronic paper (Acta Crystallographica Section E)             ###
###                                                                        ###
##############################################################################
#                                                                            #
# This CIF contains the data in a paper accepted for publication in Acta     #
# Crystallographica Section E. It conforms to the requirements of Notes      #
# for Authors for Section E, and has been peer reviewed under the auspices   #
# of the IUCr Commission on Journals.                                        #
#                                                                            #
# Full details of the Crystallographic Information File format               #
# are given in the paper "The Crystallographic Information File (CIF):       #
# a New Standard Archive File for Crystallography" by S. R. Hall, F. H.      #
# Allen and I. D. Brown [Acta Cryst. (1991), A47, 655-685].                  #
#                                                                            #
# The current version of the core CIF dictionary is obtainable from          #
# ftp://ftp.iucr.org/pub/cif_core.dic. The current version number is 2.4.    #
#                                                                            #
# Software is freely available for graphical display of the structure(s) in  #
# this CIF.  For information consult the CIF home page http://www.iucr.org/  #
# cif/home.html                                                              #
#                                                                            #
# This file may be used for bona fide research purposes within the           #
# scientific community so long as proper attribution is given to the journal # 
# article from which it was obtained.                                        #
#                                                                            #
##############################################################################
                                             
data_I
_audit_creation_method     SHELXL-97
_chemical_name_systematic
;
Ethyl 4-hydroxy-2,6-diphenyl-1-(2-thiomorpholinopropanoyl)-
1,2,5,6-tetrahydropyridine-3-carboxylate
;
_chemical_name_common     ?
_chemical_formula_moiety     'C27 H32 N2 O4 S'
_chemical_formula_sum     'C27 H32 N2 O4 S'
_chemical_formula_iupac     'C27 H32 N2 O4 S'
_chemical_formula_weight     480.61
_chemical_melting_point     ?
_symmetry_cell_setting     'Triclinic'
_symmetry_space_group_name_H-M     'P -1'
_symmetry_space_group_name_Hall     '-P 1'
loop_
    _symmetry_equiv_pos_as_xyz
    'x, y, z'
    '-x, -y, -z'
_cell_length_a     9.904(3)
_cell_length_b     11.400(4)
_cell_length_c     12.103(4)
_cell_angle_alpha     93.908(18)
_cell_angle_beta     104.941(15)
_cell_angle_gamma     106.819(16)
_cell_volume     1248.7(7)
_cell_formula_units_Z     2
_cell_measurement_reflns_used     5338
_cell_measurement_theta_min     2.25
_cell_measurement_theta_max     27.76
_cell_measurement_temperature     293(2)
_exptl_crystal_description     block
_exptl_crystal_colour     colorless
_exptl_crystal_size_max     0.30
_exptl_crystal_size_mid     0.25
_exptl_crystal_size_min     0.20
_exptl_crystal_density_diffrn     1.278
_exptl_crystal_density_meas     ?
_exptl_crystal_density_method     'not measured'
_exptl_crystal_F_000     512
_exptl_absorpt_coefficient_mu     0.165
_exptl_absorpt_correction_type     multi-scan
_exptl_absorpt_process_details     '(<i>SADABS</i>; Bruker, 1999)'
_exptl_absorpt_correction_T_min     0.9521
_exptl_absorpt_correction_T_max     0.9677
_exptl_special_details
;
;
_diffrn_ambient_temperature     293(2)
_diffrn_radiation_type     MoK\a
_diffrn_radiation_wavelength     0.71073
_diffrn_radiation_source     'fine-focus sealed tube'
_diffrn_radiation_monochromator     graphite
_diffrn_measurement_device_type     'Bruker Kappa APEXII CCD diffractometer'
_diffrn_measurement_method     '\w and \f scan'
_diffrn_detector_area_resol_mean     ?
_diffrn_reflns_number     26182
_diffrn_reflns_av_R_equivalents     0.0317
_diffrn_reflns_av_sigmaI/netI     0.0233
_diffrn_reflns_theta_min     2.25
_diffrn_reflns_theta_max     27.76
_diffrn_reflns_theta_full     25.00
_diffrn_measured_fraction_theta_max     0.972
_diffrn_measured_fraction_theta_full     1.000
_diffrn_reflns_limit_h_min     -12
_diffrn_reflns_limit_h_max     12
_diffrn_reflns_limit_k_min     -14
_diffrn_reflns_limit_k_max     14
_diffrn_reflns_limit_l_min     -15
_diffrn_reflns_limit_l_max     15
_diffrn_standards_number     ?
_diffrn_standards_interval_count     ?
_diffrn_standards_interval_time     ?
_diffrn_standards_decay_%     0
_refine_special_details
;
Refinement of <i>F</i>^2^ against ALL reflections. The weighted <i>R</i>-factor
<i>wR</i> and goodness of fit <i>S</i> are based on <i>F</i>^2^, conventional
<i>R</i>-factors <i>R</i> are based on <i>F</i>, with <i>F</i> set to zero for
negative <i>F</i>^2^. The threshold expression of <i>F</i>^2^ >
\s(<i>F</i>^2^) is used only for calculating <i>R</i>-factors(gt) <i>etc</i>.
and is not relevant to the choice of reflections for refinement.
<i>R</i>-factors based on <i>F</i>^2^ are statistically about twice as large
as those based on <i>F</i>, and <i>R</i>- factors based on ALL data will be
even larger.
;
_reflns_number_total     5707
_reflns_number_gt     4543
_reflns_threshold_expression     I>2sigma(I)
_refine_ls_structure_factor_coef     Fsqd
_refine_ls_matrix_type     full
_refine_ls_R_factor_all     0.0508
_refine_ls_R_factor_gt     0.0382
_refine_ls_wR_factor_gt     0.1067
_refine_ls_wR_factor_ref     0.1173
_refine_ls_goodness_of_fit_ref     1.005
_refine_ls_restrained_S_all     1.005
_refine_ls_number_reflns     5707
_refine_ls_number_parameters     309
_refine_ls_number_restraints     0
_refine_ls_hydrogen_treatment     constr
_refine_ls_weighting_scheme     calc
_refine_ls_weighting_details
         'calc w=1/[\s^2^(Fo^2^)+(0.0614P)^2^+0.2715P] where P=(Fo^2^+2Fc^2^)/3'
_atom_sites_solution_hydrogens     geom
_atom_sites_solution_primary     direct
_atom_sites_solution_secondary     difmap
_refine_ls_shift/su_max     0.001
_refine_ls_shift/su_mean     0.000
_refine_diff_density_max     0.212
_refine_diff_density_min     -0.359
_refine_ls_extinction_method     none
_refine_ls_extinction_coef     ?
loop_
    _atom_type_symbol
    _atom_type_description
    _atom_type_scat_dispersion_real
    _atom_type_scat_dispersion_imag
    _atom_type_scat_source
    'C' 'C' 0.0033 0.0016
                         'International Tables Vol C Tables 4.2.6.8 and 6.1.1.4'
    'H' 'H' 0.0000 0.0000
                         'International Tables Vol C Tables 4.2.6.8 and 6.1.1.4'
    'N' 'N' 0.0061 0.0033
                         'International Tables Vol C Tables 4.2.6.8 and 6.1.1.4'
    'O' 'O' 0.0106 0.0060
                         'International Tables Vol C Tables 4.2.6.8 and 6.1.1.4'
    'S' 'S' 0.1246 0.1234
                         'International Tables Vol C Tables 4.2.6.8 and 6.1.1.4'
_computing_data_collection     'APEX2 (Bruker, 2004)'
_computing_cell_refinement     'SAINT (Bruker, 2004)'
_computing_data_reduction     'SAINT (Bruker, 2004)'
_computing_structure_solution     'SIR92 (Altomare <i>et al.</i>,  1994)'
_computing_structure_refinement     'SHELXL97 (Sheldrick, 2008)'
_computing_molecular_graphics     'PLATON (Spek, 2009)'
_computing_publication_material     'SHELXL97 (Sheldrick, 2008)'
loop_
    _atom_site_type_symbol
    _atom_site_label
    _atom_site_fract_x
    _atom_site_fract_y
    _atom_site_fract_z
    _atom_site_U_iso_or_equiv
    _atom_site_adp_type
    _atom_site_calc_flag
    _atom_site_refinement_flags
    _atom_site_occupancy
    _atom_site_disorder_assembly
    _atom_site_disorder_group
    C C1 1.19148(14) 0.27730(12) 0.23357(11) 0.0347(3) Uani d . 1 . .
    H H1 1.2819 0.2883 0.2959 0.042 Uiso calc R 1 . .
    C C2 1.22176(15) 0.24683(13) 0.12043(12) 0.0400(3) Uani d . 1 . .
    H H2A 1.2817 0.3218 0.1013 0.048 Uiso calc R 1 . .
    H H2B 1.2769 0.1885 0.1293 0.048 Uiso calc R 1 . .
    C C3 1.08292(15) 0.19255(12) 0.02448(11) 0.0371(3) Uani d . 1 . .
    C C4 0.95026(14) 0.14479(11) 0.04268(10) 0.0331(3) Uani d . 1 . .
    C C5 0.93213(13) 0.13505(11) 0.16238(10) 0.0310(3) Uani d . 1 . .
    H H5 0.8828 0.0472 0.1626 0.037 Uiso calc R 1 . .
    C C6 1.10345(14) 0.08311(12) 0.31764(10) 0.0337(3) Uani d . 1 . .
    C C7 1.25989(15) 0.11016(13) 0.39709(11) 0.0357(3) Uani d . 1 . .
    H H7 1.3274 0.1358 0.3501 0.043 Uiso calc R 1 . .
    C C8 1.45086(15) 0.27218(15) 0.54032(13) 0.0478(4) Uani d . 1 . .
    H H8A 1.4994 0.2871 0.4801 0.057 Uiso calc R 1 . .
    H H8B 1.4889 0.2154 0.5853 0.057 Uiso calc R 1 . .
    C C9 1.4863(2) 0.39292(17) 0.61776(16) 0.0611(4) Uani d . 1 . .
    H H9A 1.4450 0.4485 0.5733 0.073 Uiso calc R 1 . .
    H H9B 1.5924 0.4315 0.6454 0.073 Uiso calc R 1 . .
    C C10 1.2279(2) 0.29267(17) 0.65584(14) 0.0574(4) Uani d . 1 . .
    H H10A 1.1697 0.2655 0.7082 0.069 Uiso calc R 1 . .
    H H10B 1.1886 0.3499 0.6126 0.069 Uiso calc R 1 . .
    C C11 1.21338(17) 0.18191(15) 0.57289(12) 0.0457(3) Uani d . 1 . .
    H H11A 1.2508 0.1239 0.6163 0.055 Uiso calc R 1 . .
    H H11B 1.1099 0.1405 0.5329 0.055 Uiso calc R 1 . .
    C C12 1.15095(14) 0.39523(12) 0.24545(11) 0.0358(3) Uani d . 1 . .
    C C13 1.12638(16) 0.43177(14) 0.34780(13) 0.0448(3) Uani d . 1 . .
    H H13 1.1291 0.3814 0.4051 0.054 Uiso calc R 1 . .
    C C14 1.0980(2) 0.54136(16) 0.36610(16) 0.0577(4) Uani d . 1 . .
    H H14 1.0809 0.5643 0.4352 0.069 Uiso calc R 1 . .
    C C15 1.0948(2) 0.61727(16) 0.28258(18) 0.0640(5) Uani d . 1 . .
    H H15 1.0773 0.6922 0.2955 0.077 Uiso calc R 1 . .
    C C16 1.1173(2) 0.58217(16) 0.18069(17) 0.0608(4) Uani d . 1 . .
    H H16 1.1135 0.6327 0.1235 0.073 Uiso calc R 1 . .
    C C17 1.14591(18) 0.47184(13) 0.16176(13) 0.0471(3) Uani d . 1 . .
    H H17 1.1618 0.4490 0.0921 0.057 Uiso calc R 1 . .
    C C18 0.83851(13) 0.20571(12) 0.19968(11) 0.0332(3) Uani d . 1 . .
    C C19 0.80193(16) 0.18358(14) 0.30119(12) 0.0425(3) Uani d . 1 . .
    H H19 0.8339 0.1262 0.3429 0.051 Uiso calc R 1 . .
    C C20 0.71920(19) 0.24515(16) 0.34109(15) 0.0547(4) Uani d . 1 . .
    H H20 0.6955 0.2294 0.4093 0.066 Uiso calc R 1 . .
    C C21 0.6719(2) 0.32964(16) 0.28039(16) 0.0597(4) Uani d . 1 . .
    H H21 0.6165 0.3720 0.3075 0.072 Uiso calc R 1 . .
    C C22 0.7062(2) 0.35187(16) 0.17939(16) 0.0555(4) Uani d . 1 . .
    H H22 0.6733 0.4090 0.1379 0.067 Uiso calc R 1 . .
    C C23 0.78906(16) 0.29013(13) 0.13889(12) 0.0423(3) Uani d . 1 . .
    H H23 0.8116 0.3057 0.0702 0.051 Uiso calc R 1 . .
    C C24 1.2782(2) -0.00907(15) 0.43919(14) 0.0524(4) Uani d . 1 . .
    H H24A 1.3719 0.0096 0.4965 0.079 Uiso calc R 1 . .
    H H24B 1.2733 -0.0661 0.3751 0.079 Uiso calc R 1 . .
    H H24C 1.2008 -0.0457 0.4725 0.079 Uiso calc R 1 . .
    C C25 0.82265(15) 0.08996(12) -0.05693(11) 0.0369(3) Uani d . 1 . .
    C C26 0.56361(17) -0.00482(15) -0.12584(13) 0.0494(4) Uani d . 1 . .
    H H26A 0.4891 -0.0668 -0.1038 0.059 Uiso calc R 1 . .
    H H26B 0.5820 -0.0430 -0.1922 0.059 Uiso calc R 1 . .
    C C27 0.5094(2) 0.1005(2) -0.15733(19) 0.0757(6) Uani d . 1 . .
    H H27A 0.4967 0.1411 -0.0904 0.114 Uiso calc R 1 . .
    H H27B 0.4167 0.0701 -0.2167 0.114 Uiso calc R 1 . .
    H H27C 0.5797 0.1585 -0.1852 0.114 Uiso calc R 1 . .
    N N1 1.07728(11) 0.16791(10) 0.24818(9) 0.0326(2) Uani d . 1 . .
    N N2 1.29325(11) 0.21563(10) 0.48737(9) 0.0336(2) Uani d . 1 . .
    O O1 1.00568(11) -0.01107(9) 0.31843(9) 0.0454(2) Uani d . 1 . .
    O O2 1.10662(12) 0.19398(11) -0.07897(9) 0.0520(3) Uani d . 1 . .
    H H2 1.0283 0.1614 -0.1296 0.078 Uiso calc R 1 . .
    O O3 0.82742(12) 0.08937(11) -0.15678(8) 0.0539(3) Uani d . 1 . .
    O O4 0.69839(10) 0.03850(9) -0.03050(8) 0.0406(2) Uani d . 1 . .
    S S1 1.41530(6) 0.37181(4) 0.73873(4) 0.06261(15) Uani d . 1 . .
loop_
    _atom_site_aniso_label
    _atom_site_aniso_U_11
    _atom_site_aniso_U_22
    _atom_site_aniso_U_33
    _atom_site_aniso_U_12
    _atom_site_aniso_U_13
    _atom_site_aniso_U_23
    C1 0.0296(6) 0.0326(6) 0.0350(6) 0.0045(5) 0.0035(5) 0.0060(5)
    C2 0.0337(7) 0.0390(7) 0.0460(8) 0.0076(5) 0.0137(6) 0.0064(6)
    C3 0.0431(7) 0.0354(7) 0.0351(7) 0.0139(6) 0.0140(6) 0.0047(5)
    C4 0.0358(6) 0.0322(6) 0.0299(6) 0.0116(5) 0.0070(5) 0.0025(5)
    C5 0.0288(6) 0.0298(6) 0.0289(6) 0.0052(5) 0.0041(5) 0.0032(5)
    C6 0.0370(7) 0.0346(7) 0.0286(6) 0.0105(5) 0.0090(5) 0.0055(5)
    C7 0.0362(7) 0.0409(7) 0.0306(6) 0.0146(5) 0.0078(5) 0.0069(5)
    C8 0.0320(7) 0.0619(10) 0.0434(8) 0.0100(7) 0.0079(6) 0.0019(7)
    C9 0.0495(9) 0.0547(10) 0.0591(10) -0.0010(8) 0.0049(8) -0.0027(8)
    C10 0.0655(11) 0.0708(11) 0.0464(9) 0.0303(9) 0.0250(8) 0.0069(8)
    C11 0.0438(8) 0.0530(9) 0.0390(7) 0.0094(7) 0.0169(6) 0.0063(6)
    C12 0.0307(6) 0.0302(6) 0.0368(7) 0.0014(5) 0.0032(5) 0.0031(5)
    C13 0.0459(8) 0.0404(7) 0.0407(7) 0.0057(6) 0.0097(6) 0.0036(6)
    C14 0.0615(10) 0.0485(9) 0.0599(10) 0.0124(8) 0.0215(8) -0.0046(8)
    C15 0.0691(12) 0.0387(9) 0.0863(13) 0.0184(8) 0.0259(10) 0.0066(8)
    C16 0.0725(11) 0.0420(9) 0.0709(11) 0.0196(8) 0.0213(9) 0.0216(8)
    C17 0.0546(9) 0.0389(8) 0.0446(8) 0.0112(7) 0.0125(7) 0.0101(6)
    C18 0.0293(6) 0.0327(6) 0.0313(6) 0.0049(5) 0.0051(5) 0.0003(5)
    C19 0.0429(7) 0.0467(8) 0.0379(7) 0.0131(6) 0.0130(6) 0.0062(6)
    C20 0.0576(10) 0.0613(10) 0.0484(9) 0.0173(8) 0.0248(8) 0.0013(7)
    C21 0.0619(10) 0.0562(10) 0.0693(11) 0.0254(8) 0.0285(9) -0.0019(8)
    C22 0.0611(10) 0.0474(9) 0.0641(10) 0.0279(8) 0.0167(8) 0.0086(8)
    C23 0.0455(8) 0.0413(7) 0.0403(7) 0.0150(6) 0.0117(6) 0.0060(6)
    C24 0.0642(10) 0.0485(9) 0.0429(8) 0.0280(8) 0.0018(7) 0.0064(7)
    C25 0.0422(7) 0.0358(7) 0.0311(6) 0.0146(6) 0.0065(5) 0.0017(5)
    C26 0.0395(8) 0.0513(9) 0.0411(8) 0.0069(6) -0.0052(6) -0.0004(6)
    C27 0.0595(11) 0.0746(13) 0.0794(13) 0.0234(10) -0.0081(10) 0.0230(11)
    N1 0.0296(5) 0.0308(5) 0.0314(5) 0.0059(4) 0.0030(4) 0.0054(4)
    N2 0.0291(5) 0.0398(6) 0.0302(5) 0.0091(4) 0.0077(4) 0.0055(4)
    O1 0.0431(5) 0.0415(5) 0.0446(5) 0.0043(4) 0.0088(4) 0.0161(4)
    O2 0.0516(6) 0.0649(7) 0.0388(5) 0.0120(5) 0.0204(5) 0.0043(5)
    O3 0.0537(6) 0.0723(8) 0.0297(5) 0.0162(6) 0.0084(4) 0.0000(5)
    O4 0.0352(5) 0.0447(5) 0.0327(5) 0.0077(4) 0.0010(4) 0.0018(4)
    S1 0.0835(3) 0.0571(3) 0.0407(2) 0.0286(2) 0.0031(2) -0.00484(18)
_geom_special_details
;
All e.s.d.'s (except the e.s.d. in the dihedral angle between two l.s. planes)
are estimated using the full covariance matrix. The cell e.s.d.'s are taken
into account individually in the estimation of e.s.d.'s in distances, angles
and torsion angles; correlations between e.s.d.'s in cell parameters are only
used when they are defined by crystal symmetry. An approximate (isotropic)
treatment of cell e.s.d.'s is used for estimating e.s.d.'s involving l.s.
planes.
;
loop_
    _geom_bond_atom_site_label_1
    _geom_bond_atom_site_label_2
    _geom_bond_site_symmetry_2
    _geom_bond_distance
    _geom_bond_publ_flag
    C1 N1 . 1.4773(16) ?
    C1 C2 . 1.5142(19) ?
    C1 C12 . 1.5182(19) ?
    C1 H1 . 0.9800 ?
    C2 C3 . 1.4861(19) ?
    C2 H2A . 0.9700 ?
    C2 H2B . 0.9700 ?
    C3 O2 . 1.3323(16) ?
    C3 C4 . 1.3501(19) ?
    C4 C25 . 1.4477(18) ?
    C4 C5 . 1.5126(17) ?
    C5 N1 . 1.4665(16) ?
    C5 C18 . 1.5202(18) ?
    C5 H5 . 0.9800 ?
    C6 O1 . 1.2227(16) ?
    C6 N1 . 1.3609(17) ?
    C6 C7 . 1.5281(18) ?
    C7 N2 . 1.4675(18) ?
    C7 C24 . 1.526(2) ?
    C7 H7 . 0.9800 ?
    C8 N2 . 1.4520(18) ?
    C8 C9 . 1.507(2) ?
    C8 H8A . 0.9700 ?
    C8 H8B . 0.9700 ?
    C9 S1 . 1.782(2) ?
    C9 H9A . 0.9700 ?
    C9 H9B . 0.9700 ?
    C10 C11 . 1.507(2) ?
    C10 S1 . 1.792(2) ?
    C10 H10A . 0.9700 ?
    C10 H10B . 0.9700 ?
    C11 N2 . 1.4647(17) ?
    C11 H11A . 0.9700 ?
    C11 H11B . 0.9700 ?
    C12 C17 . 1.382(2) ?
    C12 C13 . 1.382(2) ?
    C13 C14 . 1.373(2) ?
    C13 H13 . 0.9300 ?
    C14 C15 . 1.375(3) ?
    C14 H14 . 0.9300 ?
    C15 C16 . 1.363(3) ?
    C15 H15 . 0.9300 ?
    C16 C17 . 1.384(2) ?
    C16 H16 . 0.9300 ?
    C17 H17 . 0.9300 ?
    C18 C23 . 1.375(2) ?
    C18 C19 . 1.3867(19) ?
    C19 C20 . 1.374(2) ?
    C19 H19 . 0.9300 ?
    C20 C21 . 1.367(3) ?
    C20 H20 . 0.9300 ?
    C21 C22 . 1.371(2) ?
    C21 H21 . 0.9300 ?
    C22 C23 . 1.380(2) ?
    C22 H22 . 0.9300 ?
    C23 H23 . 0.9300 ?
    C24 H24A . 0.9600 ?
    C24 H24B . 0.9600 ?
    C24 H24C . 0.9600 ?
    C25 O3 . 1.2212(17) ?
    C25 O4 . 1.3310(17) ?
    C26 O4 . 1.4505(16) ?
    C26 C27 . 1.485(3) ?
    C26 H26A . 0.9700 ?
    C26 H26B . 0.9700 ?
    C27 H27A . 0.9600 ?
    C27 H27B . 0.9600 ?
    C27 H27C . 0.9600 ?
    O2 H2 . 0.8200 ?
loop_
    _geom_angle_atom_site_label_1
    _geom_angle_atom_site_label_2
    _geom_angle_atom_site_label_3
    _geom_angle_site_symmetry_1
    _geom_angle_site_symmetry_3
    _geom_angle
    _geom_angle_publ_flag
    N1 C1 C2 . . 107.66(11) ?
    N1 C1 C12 . . 112.16(11) ?
    C2 C1 C12 . . 114.82(11) ?
    N1 C1 H1 . . 107.3 ?
    C2 C1 H1 . . 107.3 ?
    C12 C1 H1 . . 107.3 ?
    C3 C2 C1 . . 111.58(11) ?
    C3 C2 H2A . . 109.3 ?
    C1 C2 H2A . . 109.3 ?
    C3 C2 H2B . . 109.3 ?
    C1 C2 H2B . . 109.3 ?
    H2A C2 H2B . . 108.0 ?
    O2 C3 C4 . . 125.09(13) ?
    O2 C3 C2 . . 112.09(12) ?
    C4 C3 C2 . . 122.79(12) ?
    C3 C4 C25 . . 118.29(12) ?
    C3 C4 C5 . . 122.64(11) ?
    C25 C4 C5 . . 118.79(11) ?
    N1 C5 C4 . . 109.82(10) ?
    N1 C5 C18 . . 110.60(10) ?
    C4 C5 C18 . . 116.73(10) ?
    N1 C5 H5 . . 106.3 ?
    C4 C5 H5 . . 106.3 ?
    C18 C5 H5 . . 106.3 ?
    O1 C6 N1 . . 121.77(12) ?
    O1 C6 C7 . . 120.49(12) ?
    N1 C6 C7 . . 117.73(11) ?
    N2 C7 C24 . . 116.11(11) ?
    N2 C7 C6 . . 109.40(10) ?
    C24 C7 C6 . . 109.39(12) ?
    N2 C7 H7 . . 107.2 ?
    C24 C7 H7 . . 107.2 ?
    C6 C7 H7 . . 107.2 ?
    N2 C8 C9 . . 111.80(13) ?
    N2 C8 H8A . . 109.3 ?
    C9 C8 H8A . . 109.3 ?
    N2 C8 H8B . . 109.3 ?
    C9 C8 H8B . . 109.3 ?
    H8A C8 H8B . . 107.9 ?
    C8 C9 S1 . . 112.18(12) ?
    C8 C9 H9A . . 109.2 ?
    S1 C9 H9A . . 109.2 ?
    C8 C9 H9B . . 109.2 ?
    S1 C9 H9B . . 109.2 ?
    H9A C9 H9B . . 107.9 ?
    C11 C10 S1 . . 112.47(12) ?
    C11 C10 H10A . . 109.1 ?
    S1 C10 H10A . . 109.1 ?
    C11 C10 H10B . . 109.1 ?
    S1 C10 H10B . . 109.1 ?
    H10A C10 H10B . . 107.8 ?
    N2 C11 C10 . . 112.61(13) ?
    N2 C11 H11A . . 109.1 ?
    C10 C11 H11A . . 109.1 ?
    N2 C11 H11B . . 109.1 ?
    C10 C11 H11B . . 109.1 ?
    H11A C11 H11B . . 107.8 ?
    C17 C12 C13 . . 118.22(14) ?
    C17 C12 C1 . . 123.25(13) ?
    C13 C12 C1 . . 118.41(12) ?
    C14 C13 C12 . . 120.97(15) ?
    C14 C13 H13 . . 119.5 ?
    C12 C13 H13 . . 119.5 ?
    C13 C14 C15 . . 120.20(16) ?
    C13 C14 H14 . . 119.9 ?
    C15 C14 H14 . . 119.9 ?
    C16 C15 C14 . . 119.63(16) ?
    C16 C15 H15 . . 120.2 ?
    C14 C15 H15 . . 120.2 ?
    C15 C16 C17 . . 120.40(16) ?
    C15 C16 H16 . . 119.8 ?
    C17 C16 H16 . . 119.8 ?
    C12 C17 C16 . . 120.56(15) ?
    C12 C17 H17 . . 119.7 ?
    C16 C17 H17 . . 119.7 ?
    C23 C18 C19 . . 118.54(13) ?
    C23 C18 C5 . . 123.75(12) ?
    C19 C18 C5 . . 117.71(12) ?
    C20 C19 C18 . . 120.98(14) ?
    C20 C19 H19 . . 119.5 ?
    C18 C19 H19 . . 119.5 ?
    C21 C20 C19 . . 119.88(15) ?
    C21 C20 H20 . . 120.1 ?
    C19 C20 H20 . . 120.1 ?
    C20 C21 C22 . . 119.83(15) ?
    C20 C21 H21 . . 120.1 ?
    C22 C21 H21 . . 120.1 ?
    C21 C22 C23 . . 120.49(15) ?
    C21 C22 H22 . . 119.8 ?
    C23 C22 H22 . . 119.8 ?
    C18 C23 C22 . . 120.26(14) ?
    C18 C23 H23 . . 119.9 ?
    C22 C23 H23 . . 119.9 ?
    C7 C24 H24A . . 109.5 ?
    C7 C24 H24B . . 109.5 ?
    H24A C24 H24B . . 109.5 ?
    C7 C24 H24C . . 109.5 ?
    H24A C24 H24C . . 109.5 ?
    H24B C24 H24C . . 109.5 ?
    O3 C25 O4 . . 122.39(12) ?
    O3 C25 C4 . . 123.53(13) ?
    O4 C25 C4 . . 114.08(11) ?
    O4 C26 C27 . . 110.13(13) ?
    O4 C26 H26A . . 109.6 ?
    C27 C26 H26A . . 109.6 ?
    O4 C26 H26B . . 109.6 ?
    C27 C26 H26B . . 109.6 ?
    H26A C26 H26B . . 108.1 ?
    C26 C27 H27A . . 109.5 ?
    C26 C27 H27B . . 109.5 ?
    H27A C27 H27B . . 109.5 ?
    C26 C27 H27C . . 109.5 ?
    H27A C27 H27C . . 109.5 ?
    H27B C27 H27C . . 109.5 ?
    C6 N1 C5 . . 117.56(10) ?
    C6 N1 C1 . . 125.05(11) ?
    C5 N1 C1 . . 115.92(10) ?
    C8 N2 C11 . . 112.46(11) ?
    C8 N2 C7 . . 111.81(11) ?
    C11 N2 C7 . . 111.79(11) ?
    C3 O2 H2 . . 109.5 ?
    C25 O4 C26 . . 116.77(11) ?
    C9 S1 C10 . . 95.98(8) ?
loop_
    _geom_torsion_atom_site_label_1
    _geom_torsion_atom_site_label_2
    _geom_torsion_atom_site_label_3
    _geom_torsion_atom_site_label_4
    _geom_torsion_site_symmetry_1
    _geom_torsion_site_symmetry_2
    _geom_torsion_site_symmetry_3
    _geom_torsion_site_symmetry_4
    _geom_torsion
    _geom_torsion_publ_flag
    N1 C1 C2 C3 . . . . 48.04(14) ?
    C12 C1 C2 C3 . . . . -77.64(14) ?
    C1 C2 C3 O2 . . . . 164.35(11) ?
    C1 C2 C3 C4 . . . . -17.41(18) ?
    O2 C3 C4 C25 . . . . 0.3(2) ?
    C2 C3 C4 C25 . . . . -177.71(12) ?
    O2 C3 C4 C5 . . . . 174.15(12) ?
    C2 C3 C4 C5 . . . . -3.9(2) ?
    C3 C4 C5 N1 . . . . -7.76(17) ?
    C25 C4 C5 N1 . . . . 166.06(11) ?
    C3 C4 C5 C18 . . . . 119.13(14) ?
    C25 C4 C5 C18 . . . . -67.04(15) ?
    O1 C6 C7 N2 . . . . -110.36(14) ?
    N1 C6 C7 N2 . . . . 68.68(14) ?
    O1 C6 C7 C24 . . . . 17.86(18) ?
    N1 C6 C7 C24 . . . . -163.10(12) ?
    N2 C8 C9 S1 . . . . 64.32(17) ?
    S1 C10 C11 N2 . . . . -61.25(16) ?
    N1 C1 C12 C17 . . . . -125.18(14) ?
    C2 C1 C12 C17 . . . . -1.86(18) ?
    N1 C1 C12 C13 . . . . 58.79(15) ?
    C2 C1 C12 C13 . . . . -177.89(12) ?
    C17 C12 C13 C14 . . . . -0.1(2) ?
    C1 C12 C13 C14 . . . . 176.10(14) ?
    C12 C13 C14 C15 . . . . -0.5(3) ?
    C13 C14 C15 C16 . . . . 1.1(3) ?
    C14 C15 C16 C17 . . . . -1.1(3) ?
    C13 C12 C17 C16 . . . . 0.2(2) ?
    C1 C12 C17 C16 . . . . -175.88(14) ?
    C15 C16 C17 C12 . . . . 0.5(3) ?
    N1 C5 C18 C23 . . . . 116.73(13) ?
    C4 C5 C18 C23 . . . . -9.78(18) ?
    N1 C5 C18 C19 . . . . -62.99(15) ?
    C4 C5 C18 C19 . . . . 170.50(11) ?
    C23 C18 C19 C20 . . . . -0.6(2) ?
    C5 C18 C19 C20 . . . . 179.18(13) ?
    C18 C19 C20 C21 . . . . 0.0(2) ?
    C19 C20 C21 C22 . . . . 0.5(3) ?
    C20 C21 C22 C23 . . . . -0.4(3) ?
    C19 C18 C23 C22 . . . . 0.6(2) ?
    C5 C18 C23 C22 . . . . -179.08(13) ?
    C21 C22 C23 C18 . . . . -0.2(2) ?
    C3 C4 C25 O3 . . . . -3.3(2) ?
    C5 C4 C25 O3 . . . . -177.40(13) ?
    C3 C4 C25 O4 . . . . 176.05(12) ?
    C5 C4 C25 O4 . . . . 1.95(17) ?
    O1 C6 N1 C5 . . . . -8.07(18) ?
    C7 C6 N1 C5 . . . . 172.90(10) ?
    O1 C6 N1 C1 . . . . -173.66(12) ?
    C7 C6 N1 C1 . . . . 7.31(18) ?
    C4 C5 N1 C6 . . . . -123.91(12) ?
    C18 C5 N1 C6 . . . . 105.82(13) ?
    C4 C5 N1 C1 . . . . 42.99(14) ?
    C18 C5 N1 C1 . . . . -87.27(13) ?
    C2 C1 N1 C6 . . . . 101.21(14) ?
    C12 C1 N1 C6 . . . . -131.53(13) ?
    C2 C1 N1 C5 . . . . -64.58(14) ?
    C12 C1 N1 C5 . . . . 62.67(14) ?
    C9 C8 N2 C11 . . . . -63.15(17) ?
    C9 C8 N2 C7 . . . . 170.12(13) ?
    C10 C11 N2 C8 . . . . 61.90(17) ?
    C10 C11 N2 C7 . . . . -171.36(12) ?
    C24 C7 N2 C8 . . . . 75.03(16) ?
    C6 C7 N2 C8 . . . . -160.59(11) ?
    C24 C7 N2 C11 . . . . -52.06(16) ?
    C6 C7 N2 C11 . . . . 72.31(14) ?
    O3 C25 O4 C26 . . . . -7.80(19) ?
    C4 C25 O4 C26 . . . . 172.84(11) ?
    C27 C26 O4 C25 . . . . -81.20(18) ?
    C8 C9 S1 C10 . . . . -55.24(14) ?
    C11 C10 S1 C9 . . . . 53.83(14) ?
loop_
    _geom_hbond_atom_site_label_D
    _geom_hbond_atom_site_label_H
    _geom_hbond_atom_site_label_A
    _geom_hbond_site_symmetry_A
    _geom_hbond_distance_DH
    _geom_hbond_distance_HA
    _geom_hbond_distance_DA
    _geom_hbond_angle_DHA
    O2 H2 O3 . 0.82 1.85 2.560(2) 144
    C24 H24B O3 2_755 0.96 2.54 3.285(2) 135
data_global
_journal_date_recd_electronic     2009-11-14
_journal_date_accepted     2009-11-18
_journal_name_full     'Acta Crystallographica, Section E'
_journal_year     2009
_journal_volume     65
_journal_issue     12
_journal_page_first     o3180
_journal_page_last     o3181
_journal_paper_category     QO
_journal_coeditor_code     IS2490
_publ_contact_author_name     'Yeon Tae Jeong'
_publ_contact_author_address
;
      Division of Image and Information Engineering
      Pukyong National University
      Busan 608-739
      Republic of Korea
;
_publ_contact_author_email     ytjeong@pknu.ac.kr
_publ_contact_author_fax     '+82-51-629-6408'
_publ_contact_author_phone     '+82-51-629-6411'
_publ_section_title
;\
Ethyl
4-hydroxy-2,6-diphenyl-1-(2-thiomorpholinopropanoyl)-1,2,5,6-\
tetrahydropyridine-3-carboxylate
;
loop_
    _publ_author_name
    _publ_author_address
    'G. Aridoss'
;
Division of Image Science and Information Engineering
Pukyong National University
Busan 608-739
Republic of Korea
;
    'D. Gayathri'
;
Institute of Structural Biology and Biophysics-2: Molecular Biophysics
Research Centre J\"ulich
D-52425 J\"ulich
Germany
;
    'Park, Keun Soo'
;
Division of Image Science and Information Engineering
Pukyong National University
Busan 608-739
Republic of Korea
;
    'Jong Tae Kim'
;
Division of Image Science and Information Engineering
Pukyong National University
Busan 608-739
Republic of Korea
;
    'Yeon Tae Jeong'
;
Division of Image Science and Information Engineering
Pukyong National University
Busan 608-739
Republic of Korea
;
