# Supplementary material for: Ethyl 4-hydr­oxy-2,6-diphenyl-1-(2-thio­morpholinopropano­yl)-1,2,5,6-tetra­hydro­pyridine-3-carboxyl­ate
Source: Acta Crystallogr Sect E Struct Rep Online. 2009 Nov 21;65(Pt 12):o3180–1. doi: 10.1107/S1600536809049186 (PMC2971869; doi:10.1107/S1600536809049186)
Supplement: Supplementary file 2 [file e-65-o3180-Isup2.hkl]

#
# h,k,l, Fc-squared, Fo-squared, sigma(Fo-squared) and status flag
#
data_I
_shelx_title ' RAM5 in P-1'
_shelx_refln_list_code          4
_shelx_F_calc_maximum      127.69
_exptl_crystal_F_000       512.00
_reflns_d_resolution_high  0.7629
 
loop_
 _symmetry_equiv_pos_as_xyz
 'x, y, z'
 '-x, -y, -z'
 
_cell_length_a     9.9036
_cell_length_b    11.4005
_cell_length_c    12.1033
_cell_angle_alpha  93.908
_cell_angle_beta  104.941
_cell_angle_gamma 106.819
 
_shelx_F_squared_multiplier     1.000
 
loop_
 _refln_index_h
 _refln_index_k
 _refln_index_l
 _refln_F_squared_calc
 _refln_F_squared_meas
 _refln_F_squared_sigma
 _refln_observed_status
   1   0   0     4065.51     3289.28    115.18 o
   2   0   0     1461.18     1413.04     25.99 o
   3   0   0     3556.77     3590.08     48.68 o
   4   0   0       19.02       14.15      0.74 o
   5   0   0      441.49      515.79     28.17 o
   6   0   0       77.23       81.80      3.73 o
   7   0   0       68.63       67.88      1.75 o
   8   0   0      150.04      148.25      3.93 o
   9   0   0        0.85        0.05      0.62 o
  10   0   0       69.18       72.54      2.66 o
  11   0   0        8.38       10.94      1.29 o
 -12   1   0        4.74        6.24      1.19 o
 -11   1   0       55.54       54.65      2.26 o
 -10   1   0       35.74       41.17      1.79 o
  -9   1   0       30.94       30.30      1.69 o
  -8   1   0      246.55      230.76      7.93 o
  -7   1   0      327.20      326.46     15.56 o
  -6   1   0        7.76       12.33      0.90 o
  -5   1   0      460.48      468.80      9.40 o
  -4   1   0      539.13      544.37      8.45 o
  -3   1   0     1967.70     1985.97     29.60 o
  -2   1   0      135.47      127.26      2.14 o
  -1   1   0     1860.09     1425.78     32.10 o
   1   1   0        3.99        0.20      0.14 o
   2   1   0       31.22       19.14      0.52 o
   3   1   0       12.34       21.62      0.58 o
   4   1   0     2414.95     2363.64     38.00 o
   5   1   0      279.70      307.04      5.68 o
   6   1   0      107.68      110.00      3.26 o
   7   1   0      140.56      139.93      3.19 o
   8   1   0        0.26        0.51      0.70 o
   9   1   0        3.63        2.53      1.68 o
  10   1   0        0.12        1.20      0.90 o
  11   1   0       10.37       10.37      1.42 o
 -12   2   0       48.96       45.53      2.11 o
 -11   2   0       10.10       11.73      1.51 o
 -10   2   0        0.17       -0.01      0.59 o
  -9   2   0       13.07       11.43      1.57 o
  -8   2   0       45.63       38.33      3.77 o
  -7   2   0        1.02        1.01      0.56 o
  -6   2   0        2.05        1.62      0.47 o
  -5   2   0        0.35        0.27      0.28 o
  -4   2   0     2031.69     1986.36     32.98 o
  -3   2   0       17.72       22.75      0.82 o
  -2   2   0     3157.71     3000.24     41.29 o
  -1   2   0       35.34       36.57      0.60 o
   0   2   0      645.59      617.28      6.80 o
   1   2   0       78.36       87.51      1.33 o
   2   2   0     1180.53     1261.36     15.32 o
   3   2   0      328.98      368.88      5.60 o
   4   2   0     3401.69     3444.96     47.61 o
   5   2   0      126.31      123.69      2.48 o
   6   2   0      263.63      252.49      4.05 o
   7   2   0     1119.48     1136.91     16.21 o
   8   2   0      533.13      497.53     11.43 o
   9   2   0        8.36        6.30      1.21 o
  10   2   0        8.71        5.07      2.02 o
  11   2   0       10.58       10.50      2.53 o
 -12   3   0        1.20        0.12      0.83 o
 -11   3   0       21.11       20.05      1.21 o
 -10   3   0       51.15       41.83      2.42 o
  -9   3   0      254.60      233.91      9.02 o
  -8   3   0       95.35       87.93      4.05 o
  -7   3   0       84.68       85.67      2.25 o
  -6   3   0       16.21       18.05      1.11 o
  -5   3   0      203.53      194.19      3.41 o
  -4   3   0       24.20       25.27      0.55 o
  -3   3   0     1515.72     1555.55     23.64 o
  -2   3   0     1314.63     1356.13     14.61 o
  -1   3   0    10482.22    10059.91    103.05 o
   0   3   0       54.77       52.33      0.84 o
   1   3   0     1300.53     1253.27     12.00 o
   2   3   0      291.28      273.23      3.67 o
   3   3   0      270.95      274.22      4.32 o
   4   3   0      679.48      741.03     10.77 o
   5   3   0      408.94      409.12      6.29 o
   6   3   0      126.00      141.23      4.01 o
   7   3   0      497.97      483.99      9.37 o
   8   3   0       26.10       29.40      1.42 o
   9   3   0        3.54        2.33      1.49 o
  10   3   0        0.00        1.41      1.66 o
 -12   4   0        4.69        5.78      1.15 o
 -11   4   0        1.99        0.98      0.67 o
 -10   4   0       15.59        9.65      1.62 o
  -9   4   0      221.39      218.99      7.75 o
  -8   4   0        0.05       -0.43      0.86 o
  -7   4   0        7.82        8.78      0.79 o
  -6   4   0      455.49      429.07      6.52 o
  -5   4   0      291.57      323.53      4.80 o
  -4   4   0      159.95      161.29      2.89 o
  -3   4   0      464.89      492.32      5.91 o
  -2   4   0     1944.61     2015.88     21.81 o
  -1   4   0     1224.82     1239.70     12.93 o
   0   4   0      403.26      386.39      4.35 o
   1   4   0      969.33      939.49     10.39 o
   2   4   0      240.17      247.74      3.49 o
   3   4   0       55.37       51.31      1.29 o
   4   4   0      865.06      915.86     13.28 o
   5   4   0        1.40        2.01      0.56 o
   6   4   0        0.71        0.48      0.64 o
   7   4   0       98.36       88.35      2.68 o
   8   4   0        0.04       -0.67      0.89 o
   9   4   0       23.61       23.78      3.10 o
  10   4   0        6.50        6.88      2.05 o
 -12   5   0        1.49        0.67      0.91 o
 -11   5   0        0.00       -0.05      0.71 o
 -10   5   0       60.39       54.47      4.80 o
  -9   5   0       41.11       38.92      1.39 o
  -8   5   0       20.52       17.43      1.15 o
  -7   5   0      646.59      648.74     17.67 o
  -6   5   0       35.10       33.58      1.04 o
  -5   5   0      189.63      184.23      2.90 o
  -4   5   0      228.44      265.33      3.66 o
  -3   5   0      169.24      184.21      2.53 o
  -2   5   0     1112.84     1089.73     12.78 o
  -1   5   0        7.57       20.95      1.06 o
   0   5   0     1370.14     1371.78     15.30 o
   1   5   0      103.72      110.45      1.80 o
   2   5   0       54.53       59.07      1.74 o
   3   5   0      111.13      118.31      2.15 o
   4   5   0       39.73       43.03      1.42 o
   5   5   0       35.74       38.85      1.77 o
   6   5   0       39.78       46.87      1.77 o
   7   5   0       19.94       24.27      2.73 o
   8   5   0       15.01       15.07      1.57 o
   9   5   0        1.91        0.44      2.09 o
 -12   6   0        2.40        2.56      1.16 o
 -11   6   0        1.41        2.46      0.87 o
 -10   6   0        2.72        2.93      0.86 o
  -9   6   0       25.26       24.03      1.29 o
  -8   6   0      102.61      105.35      2.83 o
  -7   6   0       58.43       59.79      1.25 o
  -6   6   0        0.24        0.05      0.25 o
  -5   6   0      182.11      169.28      2.74 o
  -4   6   0       10.32       19.31      0.97 o
  -3   6   0     5045.09     5213.90     59.32 o
  -2   6   0      142.37      188.64      2.70 o
  -1   6   0       17.89       10.51      0.55 o
   0   6   0        0.17        0.08      0.29 o
   1   6   0       75.46       82.89      1.58 o
   2   6   0      128.67      133.62      2.66 o
   3   6   0        1.96        4.44      0.65 o
   4   6   0        7.27        5.51      0.84 o
   5   6   0       18.25       22.35      1.64 o
   6   6   0       78.63       79.57      2.67 o
   7   6   0        1.10        1.34      1.11 o
   8   6   0        4.03        3.18      1.35 o
   9   6   0        9.73       12.02      1.63 o
 -12   7   0        7.75        8.39      1.91 o
 -11   7   0        4.55        1.60      1.36 o
 -10   7   0      127.91      130.90      3.53 o
  -9   7   0       27.46       29.91      1.53 o
  -8   7   0        6.82        6.69      0.91 o
  -7   7   0      155.67      160.94      2.70 o
  -6   7   0        0.01        0.46      0.42 o
  -5   7   0        9.86       10.90      0.66 o
  -4   7   0      518.69      516.37      9.62 o
  -3   7   0      191.30      216.77      3.53 o
  -2   7   0     1120.23     1093.34     13.07 o
  -1   7   0       36.30       35.11      1.25 o
   0   7   0        0.64        1.08      0.47 o
   1   7   0      399.36      425.50      6.32 o
   2   7   0       39.72       36.89      1.33 o
   3   7   0       28.15       21.31      1.39 o
   4   7   0        9.88        9.19      1.20 o
   5   7   0       23.35       21.48      1.57 o
   6   7   0       13.74       15.26      1.71 o
   7   7   0        1.25        1.94      1.55 o
   8   7   0        1.72        2.12      1.33 o
 -12   8   0        1.84        1.31      1.58 o
 -11   8   0       26.39       29.05      2.52 o
 -10   8   0       61.75       62.37      2.37 o
  -9   8   0       26.23       26.89      1.53 o
  -8   8   0        3.64        5.28      0.75 o
  -7   8   0      489.66      466.98      7.37 o
  -6   8   0       19.31       21.17      1.05 o
  -5   8   0        6.24        9.58      0.71 o
  -4   8   0       19.60       18.10      0.96 o
  -3   8   0      115.99      108.10      3.03 o
  -2   8   0      244.55      231.21      3.59 o
  -1   8   0      252.29      254.53      3.89 o
   0   8   0       66.13       62.36      1.56 o
   1   8   0      209.42      213.77      3.73 o
   2   8   0       30.45       29.58      2.69 o
   3   8   0       37.44       37.16      1.75 o
   4   8   0      400.12      395.02      8.33 o
   5   8   0       93.06       88.01      3.12 o
   6   8   0       10.19        8.30      1.88 o
   7   8   0        0.89        0.93      1.53 o
 -11   9   0        1.09        0.16      1.48 o
 -10   9   0        2.02        1.28      1.19 o
  -9   9   0        1.62        2.10      0.66 o
  -8   9   0       93.43       96.56      2.53 o
  -7   9   0      243.00      239.76      4.35 o
  -6   9   0      226.35      238.18      4.34 o
  -5   9   0      352.54      341.32      5.78 o
  -4   9   0      720.07      704.51     10.81 o
  -3   9   0      108.69       98.70      2.48 o
  -2   9   0      127.48      126.60      2.31 o
  -1   9   0        1.01        0.93      0.63 o
   0   9   0       10.14       10.36      1.28 o
   1   9   0        2.33        2.39      1.07 o
   2   9   0        1.66        2.66      0.99 o
   3   9   0      108.50      107.87      3.18 o
   4   9   0      418.19      426.89      9.08 o
   5   9   0        6.08        5.46      1.99 o
   6   9   0        5.53        5.87      1.61 o
 -11  10   0       43.40       38.99      4.12 o
 -10  10   0        0.01        1.01      1.66 o
  -9  10   0       16.90       16.08      1.48 o
  -8  10   0       12.78       11.96      1.20 o
  -7  10   0        2.31        2.70      0.81 o
  -6  10   0       43.13       35.80      1.57 o
  -5  10   0        0.24       -0.31      0.85 o
  -4  10   0        0.62       -0.80      0.81 o
  -3  10   0      798.43      773.84     13.11 o
  -2  10   0        2.04        1.06      0.80 o
  -1  10   0       26.38       23.94      1.24 o
   0  10   0      119.07      112.27      3.08 o
   1  10   0      102.22      104.40      3.28 o
   2  10   0        0.18        0.12      0.96 o
   3  10   0        0.29        0.52      1.12 o
   4  10   0        0.81       -0.22      1.37 o
   5  10   0       17.05       14.42      2.07 o
 -10  11   0       29.75       33.10      4.04 o
  -9  11   0       12.73       10.84      1.64 o
  -8  11   0       15.82       13.10      1.58 o
  -7  11   0        1.26        0.93      0.92 o
  -6  11   0       87.11       95.30      2.77 o
  -5  11   0      115.74      117.12      2.86 o
  -4  11   0        4.08        5.33      0.97 o
  -3  11   0       90.35       82.85      2.73 o
  -2  11   0       29.59       30.17      1.53 o
  -1  11   0       12.46        8.78      1.64 o
   0  11   0      179.89      198.75      5.12 o
   1  11   0        3.01        5.22      1.74 o
   2  11   0       26.11       24.74      2.00 o
   3  11   0       37.05       40.40      2.39 o
   4  11   0        0.64        2.10      1.45 o
 -10  12   0        0.00       -0.11      2.26 o
  -9  12   0        1.05       -0.10      2.04 o
  -8  12   0        5.22        3.56      2.02 o
  -7  12   0       28.49       36.34      4.42 o
  -6  12   0       63.67       67.50      2.23 o
  -5  12   0       22.25       21.09      1.41 o
  -4  12   0       28.11       22.13      1.44 o
  -3  12   0       61.05       56.09      2.73 o
  -2  12   0        3.94        3.87      1.59 o
  -1  12   0       11.71        7.62      1.83 o
   0  12   0        7.97        8.19      2.25 o
   1  12   0        4.84        5.88      1.96 o
   2  12   0        0.67       -0.10      2.06 o
   3  12   0       17.15       22.65      1.99 o
  -9  13   0        1.55        1.60      2.59 o
  -8  13   0        9.98        9.46      2.31 o
  -7  13   0        0.18        0.79      1.37 o
  -6  13   0        0.51       -0.06      1.69 o
  -5  13   0       14.33       13.78      1.63 o
  -4  13   0        3.20        3.89      1.15 o
  -3  13   0        4.31        4.25      1.64 o
  -2  13   0      164.18      178.90      6.08 o
  -1  13   0        0.91        2.36      1.62 o
   0  13   0        4.28        3.88      1.71 o
   1  13   0        0.31        1.55      1.52 o
  -7  14   0        0.16       -1.22      2.43 o
  -6  14   0        1.72        1.00      2.33 o
  -5  14   0        7.19        7.56      2.06 o
  -4  14   0        0.44        0.38      1.81 o
  -3  14   0       28.91       40.67      3.54 o
  -2  14   0        1.43        1.96      2.77 o
  -1  14   0        0.35        2.01      2.06 o
   1 -14   1       11.64       14.18      2.65 o
   2 -14   1        2.84        1.50      1.92 o
   3 -14   1        0.14       -0.81      1.56 o
   4 -14   1        6.47        8.61      2.23 o
   5 -14   1        1.62       -1.35      1.65 o
   6 -14   1       13.81       16.15      3.49 o
   7 -14   1       38.18       39.71      3.33 o
  -2 -13   1        6.31        6.58      1.73 o
  -1 -13   1       14.89       14.15      2.66 o
   0 -13   1        0.56        1.15      1.64 o
   1 -13   1        9.08       11.50      2.09 o
   2 -13   1       23.23       27.36      2.48 o
   3 -13   1       13.49       16.16      2.06 o
   4 -13   1        1.38        3.38      1.53 o
   5 -13   1      131.32      142.43      4.48 o
   6 -13   1        7.60        3.99      1.72 o
   7 -13   1        0.01       -0.17      1.34 o
   8 -13   1        3.22        1.95      1.53 o
  -3 -12   1        0.45        0.91      1.37 o
  -2 -12   1        0.63        0.01      1.26 o
  -1 -12   1        3.62        2.86      1.47 o
   0 -12   1        5.13        8.45      1.85 o
   1 -12   1      101.96      104.82      4.32 o
   2 -12   1       26.83       17.68      1.63 o
   3 -12   1       53.15       52.04      2.56 o
   4 -12   1      168.48      156.84      3.88 o
   5 -12   1        0.08       -0.97      0.97 o
   6 -12   1        2.29        5.21      1.11 o
   7 -12   1        1.03        0.46      1.27 o
   8 -12   1        3.69        4.46      1.44 o
   9 -12   1        1.95        2.78      1.38 o
  -4 -11   1        0.76        0.48      1.43 o
  -3 -11   1      115.20      116.22      4.10 o
  -2 -11   1       20.54       20.77      1.96 o
  -1 -11   1        2.92        2.27      1.31 o
   0 -11   1       80.72       83.37      3.06 o
   1 -11   1       15.57       14.74      1.47 o
   2 -11   1       83.22       81.11      2.59 o
   3 -11   1        9.62        9.40      1.32 o
   4 -11   1       72.11       65.55      3.26 o
   5 -11   1        8.17        8.11      0.97 o
   6 -11   1       64.87       56.17      2.03 o
   7 -11   1        2.75        1.94      1.19 o
   8 -11   1        8.88        9.14      1.43 o
   9 -11   1       19.26       22.04      2.65 o
  10 -11   1        0.45        2.30      2.22 o
  -6 -10   1       41.25       49.64      7.74 o
  -5 -10   1        0.00       -0.75      1.25 o
  -4 -10   1        1.11        1.31      1.14 o
  -3 -10   1        0.01        0.25      1.02 o
  -2 -10   1       26.74       30.33      1.87 o
  -1 -10   1        4.90        5.28      1.18 o
   0 -10   1        0.32        0.79      0.88 o
   1 -10   1      184.88      189.36      4.25 o
   2 -10   1       43.78       42.41      1.79 o
   3 -10   1      162.19      167.43      3.94 o
   4 -10   1      731.34      703.80     10.79 o
   5 -10   1       14.42       14.95      1.13 o
   6 -10   1       22.16       20.16      1.10 o
   7 -10   1        8.11        9.49      1.07 o
   8 -10   1      109.03      114.92      4.65 o
   9 -10   1        5.23        3.26      1.04 o
  10 -10   1        1.39        0.60      1.60 o
  11 -10   1        0.10        0.52      1.80 o
  -7  -9   1       34.17       40.41      2.86 o
  -6  -9   1        0.01        0.80      1.33 o
  -5  -9   1       68.19       68.05      2.87 o
  -4  -9   1       26.69       28.69      1.93 o
  -3  -9   1       10.66        9.67      1.18 o
  -2  -9   1       62.50       62.63      2.39 o
  -1  -9   1       63.95       56.61      2.39 o
   0  -9   1       44.63       44.77      1.53 o
   1  -9   1       16.70       17.81      1.00 o
   2  -9   1      192.76      180.45      2.91 o
   3  -9   1      479.22      466.86      8.12 o
   4  -9   1        0.98        1.52      0.63 o
   5  -9   1      179.08      165.30      3.01 o
   6  -9   1       19.81       17.53      0.94 o
   7  -9   1       31.10       29.64      1.35 o
   8  -9   1        4.97        6.42      0.79 o
   9  -9   1        0.06        0.00      0.85 o
  10  -9   1       57.89       59.68      2.79 o
  11  -9   1        4.89        3.40      1.68 o
  -8  -8   1       70.64       78.81      6.81 o
  -7  -8   1       14.98       18.66      2.05 o
  -6  -8   1        1.20        1.54      1.27 o
  -5  -8   1       65.49       64.38      2.67 o
  -4  -8   1       28.96       25.78      1.93 o
  -3  -8   1      196.05      176.87      4.27 o
  -2  -8   1       79.45       91.68      2.50 o
  -1  -8   1       21.72       23.64      1.18 o
   0  -8   1       28.76       25.12      1.08 o
   1  -8   1        1.01        0.75      0.44 o
   2  -8   1       38.65       35.94      1.09 o
   3  -8   1       13.91       15.18      0.91 o
   4  -8   1        7.44        5.37      0.64 o
   5  -8   1      284.56      278.57      4.32 o
   6  -8   1       44.91       41.30      1.23 o
   7  -8   1      371.74      370.30      5.98 o
   8  -8   1        6.03        6.32      0.94 o
   9  -8   1       40.64       42.53      1.86 o
  10  -8   1       43.80       44.11      2.24 o
  11  -8   1       23.04       24.36      2.41 o
  -8  -7   1        2.56        4.06      1.43 o
  -7  -7   1        6.95        6.33      1.46 o
  -6  -7   1        4.75        5.76      1.33 o
  -5  -7   1       11.42        8.52      1.19 o
  -4  -7   1       56.48       46.20      2.07 o
  -3  -7   1       32.37       28.52      1.42 o
  -2  -7   1       44.01       47.70      1.41 o
  -1  -7   1       20.80       13.94      0.76 o
   0  -7   1       28.27       31.40      1.11 o
   1  -7   1      337.09      336.23      4.73 o
   2  -7   1     1322.89     1281.86     14.34 o
   3  -7   1        4.92        7.08      0.51 o
   4  -7   1       17.28       13.10      0.68 o
   5  -7   1       16.02       15.46      0.78 o
   6  -7   1        0.83        0.56      0.47 o
   7  -7   1       46.20       45.73      1.15 o
   8  -7   1      394.63      394.87      9.60 o
   9  -7   1        2.25        2.96      1.02 o
  10  -7   1       20.22       22.02      1.98 o
  11  -7   1       44.94       39.56      2.59 o
  12  -7   1        1.09        1.08      0.94 o
  -9  -6   1        8.82        3.49      1.81 o
  -8  -6   1       20.88       26.11      2.09 o
  -7  -6   1       47.62       45.95      3.38 o
  -6  -6   1       47.08       43.86      2.02 o
  -5  -6   1      162.20      153.34      3.93 o
  -4  -6   1       34.59       32.91      1.45 o
  -3  -6   1       33.05       36.90      1.24 o
  -2  -6   1      577.52      588.39      8.29 o
  -1  -6   1      584.19      571.57      7.15 o
   0  -6   1      238.68      230.37      3.08 o
   1  -6   1      729.92      780.69      9.37 o
   2  -6   1     1455.34     1524.08     15.96 o
   3  -6   1      111.66      107.57      1.86 o
   4  -6   1      207.47      209.32      3.05 o
   5  -6   1      630.24      631.66      7.97 o
   6  -6   1      108.35      101.92      1.79 o
   7  -6   1        0.73        0.33      0.47 o
   8  -6   1       68.68       70.36      2.34 o
   9  -6   1        0.00        0.16      0.68 o
  10  -6   1       19.24       15.77      1.88 o
  11  -6   1        0.14        1.29      1.11 o
  12  -6   1        0.40        0.02      0.83 o
  -9  -5   1       30.86       37.34      3.26 o
  -8  -5   1        7.50        7.04      1.35 o
  -7  -5   1       22.30       24.58      1.82 o
  -6  -5   1      457.75      441.45      7.90 o
  -5  -5   1        0.67       -0.10      0.59 o
  -4  -5   1        0.20        0.27      0.50 o
  -3  -5   1       48.66       53.58      1.41 o
  -2  -5   1        0.03        2.18      0.46 o
  -1  -5   1      439.27      450.12      5.99 o
   0  -5   1       67.90       89.29      1.45 o
   1  -5   1        7.47        3.65      0.32 o
   2  -5   1      243.76      250.92      3.53 o
   3  -5   1      218.98      254.80      3.50 o
   4  -5   1     1674.30     1717.75     20.83 o
   5  -5   1       38.15       44.24      1.06 o
   6  -5   1       87.38       83.20      2.37 o
   7  -5   1       43.63       49.56      1.51 o
   8  -5   1      151.88      141.54      8.07 o
   9  -5   1       89.94       90.65      4.59 o
  10  -5   1       34.84       33.17      2.99 o
  11  -5   1        2.61        2.77      1.90 o
  12  -5   1        3.49       -2.20      2.20 o
 -10  -4   1       30.60       30.53      3.79 o
  -9  -4   1        6.74        6.18      1.18 o
  -8  -4   1        8.48        9.34      1.28 o
  -7  -4   1       19.28       15.65      1.06 o
  -6  -4   1       29.94       32.97      1.28 o
  -5  -4   1       15.02       16.92      0.98 o
  -4  -4   1      107.73      109.36      2.24 o
  -3  -4   1      223.99      203.96      2.97 o
  -2  -4   1      430.25      478.03      6.25 o
  -1  -4   1       23.76       13.65      0.66 o
   0  -4   1      701.91      782.74      7.99 o
   1  -4   1     2372.34     2379.04     22.52 o
   2  -4   1      122.22      109.69      1.50 o
   3  -4   1      385.87      363.37      4.40 o
   4  -4   1        0.04        0.48      0.19 o
   5  -4   1      343.32      327.93      7.39 o
   6  -4   1      250.35      226.67      4.92 o
   7  -4   1       58.59       64.61      2.14 o
   8  -4   1       54.61       52.26      3.26 o
   9  -4   1      621.95      615.56     17.49 o
  10  -4   1        8.44        4.21      1.83 o
  11  -4   1        9.30       10.37      2.39 o
  12  -4   1        4.07       11.11      3.78 o
 -10  -3   1       17.17       20.27      2.52 o
  -9  -3   1       14.85       12.23      1.00 o
  -8  -3   1       10.73       17.07      2.24 o
  -7  -3   1      112.09      102.64      2.49 o
  -6  -3   1        0.23        2.45      1.32 o
  -5  -3   1      164.82      184.43      3.23 o
  -4  -3   1        0.50        0.27      0.37 o
  -3  -3   1      115.21      114.49      2.12 o
  -2  -3   1      166.05      157.10      2.30 o
  -1  -3   1       58.30       50.10      0.92 o
   0  -3   1     4109.83     4191.34     45.07 o
   1  -3   1      632.51      640.71      6.24 o
   2  -3   1     6961.02     6752.29     66.26 o
   3  -3   1      588.16      624.43      7.25 o
   4  -3   1       58.00       56.97      1.81 o
   5  -3   1       56.79       53.29      1.24 o
   6  -3   1       16.83       18.42      1.66 o
   7  -3   1        1.13        0.56      1.39 o
   8  -3   1        1.12        1.52      1.28 o
   9  -3   1       21.43       15.89      2.39 o
  10  -3   1        0.31        2.63      1.60 o
  11  -3   1        7.66        9.52      2.21 o
  12  -3   1       29.32       25.06      3.35 o
 -11  -2   1        0.03       -0.35      1.46 o
 -10  -2   1        0.01       -0.70      0.99 o
  -9  -2   1        3.01        3.10      0.99 o
  -8  -2   1        3.50        5.58      0.79 o
  -7  -2   1       85.86       81.53      1.77 o
  -6  -2   1      623.71      620.28     10.11 o
  -5  -2   1       79.79       96.90      1.88 o
  -4  -2   1        2.73        0.84      0.34 o
  -3  -2   1        1.27        3.02      0.33 o
  -2  -2   1     2468.98     2491.23     25.47 o
  -1  -2   1     2146.43     2089.50     22.42 o
   0  -2   1     1546.21     1456.67     15.69 o
   1  -2   1    16304.81    14616.13    197.05 o
   2  -2   1       37.12       47.70      0.83 o
   3  -2   1       22.40       31.05      0.74 o
   4  -2   1        6.12        5.54      0.55 o
   5  -2   1        0.18       -0.16      0.84 o
   6  -2   1      282.90      290.99     12.08 o
   7  -2   1       15.52       18.18      2.54 o
   8  -2   1      499.54      474.21     19.10 o
   9  -2   1        4.94        2.98      2.15 o
  10  -2   1        2.29        2.97      0.92 o
  11  -2   1       10.14        9.33      0.93 o
  12  -2   1        0.19       -1.05      1.05 o
 -11  -1   1        1.78        2.90      1.92 o
 -10  -1   1        6.37        6.00      1.13 o
  -9  -1   1       83.07       83.81      2.98 o
  -8  -1   1       83.23       79.45      2.72 o
  -7  -1   1       46.39       47.65      1.15 o
  -6  -1   1       64.61       58.83      1.47 o
  -5  -1   1       81.61       88.53      1.84 o
  -4  -1   1      652.26      610.80      8.75 o
  -3  -1   1      887.29      885.06     10.15 o
  -2  -1   1     8595.93     8166.11     86.94 o
  -1  -1   1     6397.13     6208.34     63.24 o
   0  -1   1     6013.58     4917.22    146.92 o
   1  -1   1      180.71      173.74      2.36 o
   2  -1   1     2711.92     2714.55     63.62 o
   3  -1   1      128.70      128.71      3.75 o
   4  -1   1      197.45      159.56      4.72 o
   5  -1   1     1732.48     1870.24     36.77 o
   6  -1   1       88.89      104.99      4.00 o
   7  -1   1      508.09      501.75     21.61 o
   8  -1   1      488.11      447.05     18.32 o
   9  -1   1        2.89        5.14      2.09 o
  10  -1   1        1.80        2.73      0.66 o
  11  -1   1        0.17       -0.61      0.69 o
 -12   0   1       17.95       17.82      2.72 o
 -11   0   1        8.82        6.42      1.17 o
 -10   0   1        7.54        9.18      1.15 o
  -9   0   1        0.16        0.47      0.69 o
  -8   0   1      145.46      142.00      3.88 o
  -7   0   1      130.06      129.86      3.27 o
  -6   0   1       62.42       59.68      1.33 o
  -5   0   1      135.00      135.97      2.19 o
  -4   0   1      200.01      228.97      3.47 o
  -3   0   1       45.47       50.59      0.93 o
  -2   0   1     9116.10     8686.12     96.22 o
  -1   0   1     2637.13     2197.81     50.40 o
   1   0   1      824.05      798.53     12.08 o
   2   0   1     4173.81     4108.23     62.02 o
   3   0   1     1107.02     1132.01     18.95 o
   4   0   1     1023.52     1012.46     24.17 o
   5   0   1      187.61      197.16      5.45 o
   6   0   1      260.67      253.13      6.93 o
   7   0   1        4.27        4.36      0.47 o
   8   0   1       51.67       51.87      4.04 o
   9   0   1       41.87       37.52      1.66 o
  10   0   1        0.73        2.70      0.84 o
  11   0   1        5.97        6.79      1.10 o
 -12   1   1       15.43       18.61      1.61 o
 -11   1   1       10.45       10.83      1.22 o
 -10   1   1        6.17        7.30      0.98 o
  -9   1   1       11.65        8.81      1.98 o
  -8   1   1        8.01        8.95      0.86 o
  -7   1   1       47.57       41.89      2.29 o
  -6   1   1        3.98        4.96      0.42 o
  -5   1   1       58.55       53.76      1.43 o
  -4   1   1      168.37      175.44      2.46 o
  -3   1   1      705.46      701.47      8.51 o
  -2   1   1      924.46      836.09      8.68 o
  -1   1   1     5625.45     5443.71     53.64 o
   0   1   1        0.24       -0.28      0.28 o
   1   1   1      547.90      554.27      6.47 o
   2   1   1    16036.74    15152.60    192.16 o
   3   1   1      676.65      676.09     12.03 o
   4   1   1      227.94      201.30      4.71 o
   5   1   1      132.94      136.78      2.23 o
   6   1   1       49.76       49.22      1.99 o
   7   1   1       64.05       60.35      1.83 o
   8   1   1        3.56        2.00      0.75 o
   9   1   1       38.94       37.03      1.89 o
  10   1   1        0.03        0.32      0.91 o
  11   1   1        5.83        3.94      1.17 o
 -12   2   1       15.06       18.22      1.73 o
 -11   2   1        0.08        1.83      0.81 o
 -10   2   1        7.55        5.21      1.35 o
  -9   2   1        0.01       -0.21      0.57 o
  -8   2   1       88.35       79.39      2.59 o
  -7   2   1      127.46      130.11      4.47 o
  -6   2   1      779.04      763.09     20.43 o
  -5   2   1       72.62       79.11      1.40 o
  -4   2   1       48.44       40.16      1.21 o
  -3   2   1      179.91      150.86      1.83 o
  -2   2   1     1614.40     1618.39     16.00 o
  -1   2   1      133.42      141.90      1.73 o
   0   2   1      670.97      674.54      7.10 o
   1   2   1     7398.38     7201.47     81.66 o
   2   2   1     3968.14     3992.65     44.84 o
   3   2   1      377.90      381.75      5.67 o
   4   2   1      664.48      727.45     10.46 o
   5   2   1       34.24       33.91      1.10 o
   6   2   1     1957.66     1922.13     26.88 o
   7   2   1      326.79      284.59      6.99 o
   8   2   1       12.03        7.62      1.14 o
   9   2   1       22.22       22.95      1.69 o
  10   2   1       35.61       34.35      2.35 o
 -12   3   1        0.09        0.59      0.70 o
 -11   3   1        1.56        1.40      0.77 o
 -10   3   1      139.76      121.70      4.21 o
  -9   3   1        4.12        5.29      0.70 o
  -8   3   1      116.20      116.14      2.33 o
  -7   3   1      128.23      125.18      2.39 o
  -6   3   1      158.58      183.52      3.08 o
  -5   3   1      386.60      397.65      5.09 o
  -4   3   1       19.70       12.07      0.38 o
  -3   3   1      653.28      674.61      7.11 o
  -2   3   1     1154.73     1219.34     12.72 o
  -1   3   1     7653.91     7490.54     76.50 o
   0   3   1      991.98      981.23      9.85 o
   1   3   1       23.17       24.06      0.59 o
   2   3   1     1259.10     1229.89     13.46 o
   3   3   1        2.61        2.29      0.42 o
   4   3   1      391.01      411.05      6.26 o
   5   3   1      151.65      163.57      2.91 o
   6   3   1        0.02        0.37      0.39 o
   7   3   1       28.91       23.55      1.25 o
   8   3   1       73.22       73.22      2.95 o
   9   3   1        0.52        1.69      1.52 o
  10   3   1       48.07       43.03      4.32 o
 -12   4   1        1.33        0.92      0.87 o
 -11   4   1        5.46        4.51      1.27 o
 -10   4   1        6.36        7.05      1.07 o
  -9   4   1       18.95       14.70      0.97 o
  -8   4   1      124.71      119.93      2.37 o
  -7   4   1       27.63       29.56      0.96 o
  -6   4   1      255.73      286.35      4.46 o
  -5   4   1     1107.89     1142.59     16.28 o
  -4   4   1      246.45      231.77      3.01 o
  -3   4   1      536.17      605.59      7.24 o
  -2   4   1     5145.26     5280.97     56.68 o
  -1   4   1      181.17      201.65      2.33 o
   0   4   1        0.05        0.16      0.26 o
   1   4   1      382.04      424.44      5.27 o
   2   4   1     1078.70     1128.58     13.15 o
   3   4   1      430.36      433.45      6.35 o
   4   4   1        0.71        0.31      0.47 o
   5   4   1        4.28        6.57      0.68 o
   6   4   1       21.15       18.66      1.11 o
   7   4   1        3.78        3.16      0.85 o
   8   4   1        7.00        8.25      1.16 o
   9   4   1        0.64       -1.26      1.46 o
  10   4   1       32.84       34.98      4.17 o
 -12   5   1        0.48        0.36      0.87 o
 -11   5   1        0.01       -0.38      1.17 o
 -10   5   1        4.24        3.56      0.78 o
  -9   5   1      111.10      111.03      2.72 o
  -8   5   1       63.76       61.69      1.86 o
  -7   5   1      186.39      177.83      4.21 o
  -6   5   1        2.49        5.58      0.51 o
  -5   5   1      131.12      132.52      2.10 o
  -4   5   1      246.91      246.60      3.48 o
  -3   5   1      688.38      773.21      9.23 o
  -2   5   1      528.11      595.39      7.25 o
  -1   5   1      139.26      149.24      2.10 o
   0   5   1      154.14      143.11      2.06 o
   1   5   1      531.73      540.49      6.70 o
   2   5   1        5.35        9.22      0.57 o
   3   5   1      159.25      145.03      3.19 o
   4   5   1      359.27      386.07      6.22 o
   5   5   1      549.10      522.10      9.03 o
   6   5   1      188.70      183.04      3.95 o
   7   5   1        1.18        0.25      0.98 o
   8   5   1        0.46        0.55      1.02 o
   9   5   1        1.19        1.02      1.76 o
 -12   6   1        0.33        0.81      1.02 o
 -11   6   1       51.23       46.18      2.95 o
 -10   6   1        6.52        6.44      0.96 o
  -9   6   1       39.69       39.49      1.70 o
  -8   6   1       50.90       49.79      1.27 o
  -7   6   1        0.20        0.72      0.38 o
  -6   6   1      243.13      237.46      3.66 o
  -5   6   1      231.91      228.03      3.53 o
  -4   6   1       26.85       21.24      0.76 o
  -3   6   1      580.06      566.25      7.01 o
  -2   6   1      427.36      363.63      5.38 o
  -1   6   1      760.01      784.17      9.51 o
   0   6   1      602.51      606.82      8.05 o
   1   6   1      198.43      221.32      3.03 o
   2   6   1      489.38      467.89      6.76 o
   3   6   1        4.36        5.17      0.62 o
   4   6   1       59.58       62.00      2.04 o
   5   6   1      434.07      427.28      8.61 o
   6   6   1      216.99      222.83      6.12 o
   7   6   1       10.74        9.58      1.51 o
   8   6   1        1.11       -0.69      1.13 o
 -12   7   1        0.00        0.04      2.17 o
 -11   7   1       26.22       25.72      2.47 o
 -10   7   1       15.95       11.89      1.21 o
  -9   7   1        0.24        0.78      1.01 o
  -8   7   1       99.66       99.37      2.71 o
  -7   7   1       33.05       38.54      1.16 o
  -6   7   1      374.65      371.34      5.48 o
  -5   7   1        2.36        2.18      0.50 o
  -4   7   1       25.71       32.08      1.20 o
  -3   7   1     1883.30     1836.34     24.40 o
  -2   7   1       52.44       41.17      1.26 o
  -1   7   1      521.18      526.79      7.09 o
   0   7   1      273.52      262.30      4.27 o
   1   7   1       45.00       52.62      1.32 o
   2   7   1       61.67       70.28      2.18 o
   3   7   1       30.68       33.72      1.38 o
   4   7   1      155.45      150.19      3.98 o
   5   7   1        3.83        2.93      1.04 o
   6   7   1        5.72        6.59      1.40 o
   7   7   1        0.09       -1.09      1.09 o
   8   7   1        6.26        2.88      1.45 o
 -12   8   1        0.48        1.20      1.43 o
 -11   8   1       22.91       23.57      2.37 o
 -10   8   1       21.06       22.56      1.57 o
  -9   8   1      100.68      106.05      2.63 o
  -8   8   1       17.21       16.81      1.08 o
  -7   8   1       78.35       76.27      1.98 o
  -6   8   1       27.00       25.52      1.03 o
  -5   8   1      101.66      107.65      2.21 o
  -4   8   1       22.85       27.93      1.19 o
  -3   8   1      381.92      385.31      6.01 o
  -2   8   1        7.82        8.42      0.75 o
  -1   8   1        6.08        3.99      0.66 o
   0   8   1       35.17       33.77      1.17 o
   1   8   1       10.30        8.97      0.94 o
   2   8   1       26.49       29.45      1.56 o
   3   8   1      395.46      388.75      7.03 o
   4   8   1       86.47       75.07      2.82 o
   5   8   1       27.81       32.29      1.98 o
   6   8   1        3.14        2.20      1.55 o
   7   8   1        0.53        0.24      1.26 o
 -11   9   1       17.39       18.77      1.92 o
 -10   9   1       36.10       36.12      3.41 o
  -9   9   1       98.83      101.87      2.97 o
  -8   9   1        0.13       -0.25      0.78 o
  -7   9   1       26.71       22.29      1.17 o
  -6   9   1        0.29        0.31      0.63 o
  -5   9   1      285.67      270.86      4.87 o
  -4   9   1     1070.64     1085.94     16.14 o
  -3   9   1      337.13      339.90      5.96 o
  -2   9   1       93.09       96.98      2.39 o
  -1   9   1        3.02        1.28      0.64 o
   0   9   1        0.48        0.90      0.66 o
   1   9   1      133.94      132.76      3.33 o
   2   9   1      152.00      138.56      3.74 o
   3   9   1        1.04        2.16      0.85 o
   4   9   1       63.98       56.26      2.57 o
   5   9   1       15.46       16.81      2.08 o
   6   9   1        2.44        3.59      1.54 o
 -11  10   1       20.88       25.99      3.72 o
 -10  10   1        1.40        1.88      1.45 o
  -9  10   1        9.75       11.85      1.24 o
  -8  10   1       32.24       33.06      1.77 o
  -7  10   1        2.86        5.22      0.93 o
  -6  10   1       25.27       23.40      1.37 o
  -5  10   1        6.43        6.83      1.02 o
  -4  10   1      134.59      113.26      3.02 o
  -3  10   1      117.06      109.29      3.84 o
  -2  10   1       29.62       30.96      1.60 o
  -1  10   1      138.38      136.95      2.91 o
   0  10   1       40.31       39.63      1.69 o
   1  10   1       83.45       82.18      2.88 o
   2  10   1       22.54       24.59      2.99 o
   3  10   1       58.35       55.21      3.01 o
   4  10   1        1.48        0.27      1.16 o
   5  10   1        0.04        0.07      1.37 o
 -11  11   1        2.43        3.04      2.43 o
 -10  11   1        1.24        2.85      1.23 o
  -9  11   1        3.37        5.14      1.14 o
  -8  11   1       17.95       15.64      1.42 o
  -7  11   1        0.49       -0.54      0.77 o
  -6  11   1       20.53       20.46      1.81 o
  -5  11   1       43.45       33.03      1.67 o
  -4  11   1       79.77       73.82      2.51 o
  -3  11   1      160.67      149.42      3.85 o
  -2  11   1      292.60      285.59      5.81 o
  -1  11   1       19.43       19.87      1.76 o
   0  11   1       13.93       14.73      1.59 o
   1  11   1        2.67        0.93      2.07 o
   2  11   1       32.47       32.72      2.24 o
   3  11   1       39.02       38.77      1.99 o
   4  11   1       18.37       21.96      2.79 o
 -10  12   1        8.87        5.83      2.19 o
  -9  12   1       20.42       23.00      2.83 o
  -8  12   1        2.59        5.95      1.56 o
  -7  12   1        0.82       -0.96      0.96 o
  -6  12   1       24.77       20.61      1.86 o
  -5  12   1      100.59       99.61      3.09 o
  -4  12   1        4.27        4.59      1.06 o
  -3  12   1       97.39      108.90      3.73 o
  -2  12   1       46.78       48.15      2.55 o
  -1  12   1        9.77        8.63      1.80 o
   0  12   1        1.26        0.34      1.28 o
   1  12   1       12.26       15.53      1.88 o
   2  12   1        1.74        1.05      1.33 o
   3  12   1       55.25       60.40      2.52 o
  -9  13   1       15.98       16.10      4.94 o
  -8  13   1        0.39        0.14      1.54 o
  -7  13   1        0.58       -0.47      1.48 o
  -6  13   1       19.22       23.00      1.69 o
  -5  13   1       53.53       45.87      2.20 o
  -4  13   1       90.10       98.93      3.18 o
  -3  13   1        8.59       10.78      1.68 o
  -2  13   1       15.18       13.71      2.20 o
  -1  13   1       56.53       50.81      4.33 o
   0  13   1        8.58       14.91      2.58 o
   1  13   1        9.42        6.88      1.73 o
  -7  14   1        0.12       -0.58      2.13 o
  -6  14   1        4.09        2.91      1.52 o
  -5  14   1       36.19       42.75      3.06 o
  -4  14   1        0.15        0.78      1.22 o
  -3  14   1       18.14       19.29      2.73 o
  -2  14   1       12.02        7.71      2.37 o
  -1  14   1        8.19        7.02      2.24 o
   0 -14   2        0.14        1.78      3.68 o
   1 -14   2        0.68        0.10      1.92 o
   2 -14   2        8.14       11.23      2.46 o
   3 -14   2       10.22       12.64      2.49 o
   4 -14   2        4.99        3.77      1.93 o
   5 -14   2       10.73       13.62      3.32 o
   6 -14   2        0.02        2.55      1.80 o
   7 -14   2       14.80       16.90      3.96 o
  -2 -13   2        0.31       -1.33      1.33 o
  -1 -13   2        0.06       -0.68      2.34 o
   0 -13   2       42.28       48.67      3.83 o
   1 -13   2       15.11       16.14      2.21 o
   2 -13   2       30.50       27.20      2.46 o
   3 -13   2       14.39       14.40      2.01 o
   4 -13   2        7.25        5.71      1.49 o
   5 -13   2       26.99       27.27      2.63 o
   6 -13   2      104.36      111.99      4.54 o
   7 -13   2        1.36        1.17      1.41 o
   8 -13   2        1.53        2.55      1.44 o
  -3 -12   2        8.05        8.77      1.61 o
  -2 -12   2        0.57        0.40      1.36 o
  -1 -12   2        1.34        0.22      2.39 o
   0 -12   2       20.27       24.28      2.36 o
   1 -12   2      103.99      110.91      3.64 o
   2 -12   2        1.92        0.29      1.11 o
   3 -12   2        3.15        1.82      1.00 o
   4 -12   2        6.66        7.58      1.61 o
   5 -12   2      140.16      132.29      4.06 o
   6 -12   2       12.25       16.29      1.87 o
   7 -12   2       16.17       18.30      1.87 o
   8 -12   2        0.98        1.50      1.25 o
   9 -12   2       12.49       16.49      1.80 o
  -5 -11   2        5.76        3.31      1.72 o
  -4 -11   2      136.21      148.14      4.16 o
  -3 -11   2       61.91       64.29      6.41 o
  -2 -11   2       10.37       10.88      1.67 o
  -1 -11   2       26.13       26.39      2.07 o
   0 -11   2        0.08       -0.61      1.20 o
   1 -11   2       22.80       20.69      1.61 o
   2 -11   2       57.30       62.56      2.25 o
   3 -11   2       33.33       28.58      1.62 o
   4 -11   2       63.53       61.87      3.03 o
   5 -11   2        2.85        2.43      1.06 o
   6 -11   2        0.38        0.58      0.93 o
   7 -11   2       48.73       48.15      2.58 o
   8 -11   2        0.62       -0.25      1.05 o
   9 -11   2       10.72       11.10      2.32 o
  10 -11   2       26.52       31.81      3.93 o
  -6 -10   2       16.66       13.96      2.49 o
  -5 -10   2        0.45       -1.21      1.21 o
  -4 -10   2        2.93        2.27      1.27 o
  -3 -10   2       51.52       50.68      2.59 o
  -2 -10   2       11.36       13.16      1.60 o
  -1 -10   2       77.49       80.10      3.25 o
   0 -10   2       29.28       33.06      1.52 o
   1 -10   2       62.33       61.95      2.22 o
   2 -10   2        0.56        0.15      0.84 o
   3 -10   2       53.64       57.74      2.02 o
   4 -10   2        1.74        2.84      0.78 o
   5 -10   2        6.95        4.28      0.77 o
   6 -10   2       39.21       33.73      1.83 o
   7 -10   2       50.80       52.36      2.68 o
   8 -10   2        1.22       -0.52      1.12 o
   9 -10   2       26.51       25.84      4.71 o
  10 -10   2       11.06        8.08      2.05 o
  -7  -9   2        0.41        1.36      1.51 o
  -6  -9   2        5.06        7.99      1.70 o
  -5  -9   2        3.98        7.02      1.38 o
  -4  -9   2       98.31       92.93      2.70 o
  -3  -9   2       15.62       14.67      1.37 o
  -2  -9   2        7.52        5.00      1.07 o
  -1  -9   2      230.86      235.82      4.26 o
   0  -9   2      697.72      707.57     10.13 o
   1  -9   2       93.99       84.59      2.24 o
   2  -9   2       23.49       23.31      1.09 o
   3  -9   2      411.68      399.74      6.56 o
   4  -9   2       46.22       53.82      1.60 o
   5  -9   2        2.68        1.76      0.61 o
   6  -9   2      165.87      162.30      3.16 o
   7  -9   2        0.64        0.44      0.60 o
   8  -9   2       15.91       16.86      1.06 o
   9  -9   2        2.25        2.24      1.13 o
  10  -9   2        0.53        0.93      1.01 o
  11  -9   2        6.73        5.96      1.72 o
  -8  -8   2        1.83        2.03      1.50 o
  -7  -8   2       10.03       12.65      1.88 o
  -6  -8   2       17.63       11.86      1.48 o
  -5  -8   2        2.66        1.29      1.05 o
  -4  -8   2       88.92      104.16      2.75 o
  -3  -8   2       24.98       25.83      1.52 o
  -2  -8   2        5.50        5.37      0.85 o
  -1  -8   2      255.44      254.74      4.25 o
   0  -8   2        3.47        4.32      0.67 o
   1  -8   2      155.35      157.84      2.89 o
   2  -8   2       50.48       54.46      1.38 o
   3  -8   2       37.18       32.80      1.18 o
   4  -8   2      136.90      131.78      2.41 o
   5  -8   2        7.42        7.76      0.57 o
   6  -8   2      204.54      200.09      3.26 o
   7  -8   2      229.77      218.90      4.21 o
   8  -8   2        8.58        7.84      0.98 o
   9  -8   2        4.21        3.59      1.32 o
  10  -8   2       12.51       13.97      2.00 o
  11  -8   2        0.83        0.93      0.94 o
  -8  -7   2        0.14        0.92      1.36 o
  -7  -7   2       12.51       14.35      1.83 o
  -6  -7   2      125.98      125.88      5.40 o
  -5  -7   2       42.00       36.47      1.90 o
  -4  -7   2       27.60       26.34      1.61 o
  -3  -7   2       19.43       22.09      1.09 o
  -2  -7   2       46.26       53.56      1.51 o
  -1  -7   2      243.54      238.82      4.01 o
   0  -7   2      261.38      251.54      3.78 o
   1  -7   2        1.54        2.78      0.46 o
   2  -7   2       38.50       37.49      1.07 o
   3  -7   2        7.87        8.98      0.63 o
   4  -7   2      302.94      296.97      4.12 o
   5  -7   2        6.38        6.50      0.49 o
   6  -7   2      126.90      118.17      2.94 o
   7  -7   2      253.55      263.82      5.56 o
   8  -7   2       36.00       34.25      1.76 o
   9  -7   2       58.98       57.21      2.26 o
  10  -7   2       15.83       12.18      1.13 o
  11  -7   2        0.46        1.42      0.80 o
  -9  -6   2        0.55        2.67      1.37 o
  -8  -6   2       44.69       47.76      2.64 o
  -7  -6   2        2.45        0.79      1.08 o
  -6  -6   2        3.18        5.05      1.03 o
  -5  -6   2        2.75        3.56      0.95 o
  -4  -6   2       38.92       48.21      1.78 o
  -3  -6   2        0.77        0.13      0.57 o
  -2  -6   2      740.94      762.32     10.53 o
  -1  -6   2      366.86      394.92      5.51 o
   0  -6   2        5.62        9.12      0.55 o
   1  -6   2       37.26       46.97      1.08 o
   2  -6   2     1200.84     1227.31     18.19 o
   3  -6   2      762.56      773.31      9.78 o
   4  -6   2      164.43      150.15      2.17 o
   5  -6   2      111.41      115.28      1.85 o
   6  -6   2       71.64       72.19      1.36 o
   7  -6   2      225.86      220.37      7.02 o
   8  -6   2       76.38       77.25      2.95 o
   9  -6   2       18.46       15.96      1.13 o
  10  -6   2       62.65       67.98      3.07 o
  11  -6   2        9.98       10.84      1.31 o
 -10  -5   2       24.84       24.31      2.93 o
  -9  -5   2        1.53        1.97      1.22 o
  -8  -5   2       44.54       44.05      3.30 o
  -7  -5   2       73.75       79.59      2.68 o
  -6  -5   2        0.37       -0.31      0.64 o
  -5  -5   2        0.01        0.74      0.62 o
  -4  -5   2      177.65      162.26      3.45 o
  -3  -5   2      254.87      272.17      4.53 o
  -2  -5   2      354.60      381.47      5.22 o
  -1  -5   2        5.57        4.20      0.56 o
   0  -5   2       31.74       34.61      0.84 o
   1  -5   2      190.75      222.28      2.83 o
   2  -5   2      264.75      249.01      3.24 o
   3  -5   2      447.62      461.22      5.94 o
   4  -5   2        0.33        4.01      0.33 o
   5  -5   2      114.77      132.14      1.93 o
   6  -5   2        0.67        0.06      0.38 o
   7  -5   2       76.91       79.39      4.42 o
   8  -5   2      175.62      198.86     10.19 o
   9  -5   2      123.32      129.43      8.12 o
  10  -5   2        4.95        7.10      2.77 o
  11  -5   2        8.44       10.17      3.33 o
 -10  -4   2        4.34        4.85      2.03 o
  -9  -4   2        3.23        3.88      1.31 o
  -8  -4   2        3.92        5.72      1.17 o
  -7  -4   2       11.14       10.97      0.99 o
  -6  -4   2      328.04      328.15      5.43 o
  -5  -4   2        0.93        2.22      0.54 o
  -4  -4   2       36.06       44.62      1.38 o
  -3  -4   2        4.18        4.99      0.51 o
  -2  -4   2       20.73       22.61      0.89 o
  -1  -4   2      332.39      329.18      4.00 o
   0  -4   2     1380.67     1370.90     14.35 o
   1  -4   2     5039.56     5054.85     54.34 o
   2  -4   2       64.42       87.61      1.99 o
   3  -4   2      411.13      436.48      5.20 o
   4  -4   2      408.04      418.41      4.99 o
   5  -4   2      609.73      643.73     27.69 o
   6  -4   2      249.07      260.43      6.00 o
   7  -4   2      246.91      251.03      8.09 o
   8  -4   2        1.57        1.73      1.40 o
   9  -4   2      207.76      244.18      8.49 o
  10  -4   2       14.63       16.08      2.39 o
  11  -4   2       12.30        8.94      2.30 o
 -11  -3   2        3.15        3.90      2.01 o
 -10  -3   2        3.94        4.39      1.94 o
  -9  -3   2       63.29       68.46      2.70 o
  -8  -3   2        7.12        6.81      0.97 o
  -7  -3   2        0.09       -0.54      0.54 o
  -6  -3   2      244.24      253.54      4.79 o
  -5  -3   2      157.79      173.66      3.11 o
  -4  -3   2       42.08       44.09      1.22 o
  -3  -3   2     2630.42     2630.93     34.06 o
  -2  -3   2        8.91       14.06      0.50 o
  -1  -3   2      271.86      270.44      2.94 o
   0  -3   2     4184.16     4109.83     40.09 o
   1  -3   2     1757.62     1788.15     18.38 o
   2  -3   2      992.02      920.28     10.57 o
   3  -3   2      432.97      427.10      6.41 o
   4  -3   2        6.64        9.87      0.49 o
   5  -3   2      938.61      940.92     16.23 o
   6  -3   2      272.11      267.78      8.11 o
   7  -3   2        0.49        0.54      1.04 o
   8  -3   2       81.50       71.04      3.75 o
   9  -3   2       15.47        8.86      1.91 o
  10  -3   2       13.61       15.98      2.83 o
  11  -3   2       32.53       32.01      3.19 o
 -11  -2   2       18.08       23.38      2.70 o
 -10  -2   2       28.35       32.64      2.85 o
  -9  -2   2       25.81       25.59      1.31 o
  -8  -2   2       83.37       78.82      2.35 o
  -7  -2   2       15.22       12.55      1.15 o
  -6  -2   2       63.07       55.40      1.41 o
  -5  -2   2        2.06        1.87      0.42 o
  -4  -2   2      410.62      451.54      6.74 o
  -3  -2   2     1758.42     1789.84     23.23 o
  -2  -2   2      369.80      348.78      3.82 o
  -1  -2   2      539.68      516.15      5.03 o
   0  -2   2     3237.36     3258.66     30.54 o
   1  -2   2     1504.26     1415.51     16.21 o
   2  -2   2     1134.59     1098.08     16.57 o
   3  -2   2      158.79      145.41      2.50 o
   4  -2   2      980.74     1012.06     17.39 o
   5  -2   2      343.67      330.72     13.05 o
   6  -2   2       26.85       29.77      3.01 o
   7  -2   2      242.67      244.41     10.96 o
   8  -2   2       46.46       40.71      4.06 o
   9  -2   2        9.45        4.63      2.44 o
  10  -2   2        1.13        0.20      1.52 o
  11  -2   2        1.88        3.27      1.03 o
 -11  -1   2       52.60       58.59      3.66 o
 -10  -1   2        0.59       -0.79      0.93 o
  -9  -1   2       35.65       32.93      1.91 o
  -8  -1   2       27.32       25.39      1.02 o
  -7  -1   2        0.52        1.21      0.45 o
  -6  -1   2        8.22        8.71      0.63 o
  -5  -1   2        2.07        1.38      0.34 o
  -4  -1   2      623.16      619.69      8.94 o
  -3  -1   2       19.71       28.73      0.61 o
  -2  -1   2     1820.42     1750.02     17.15 o
  -1  -1   2     1005.50      994.19     10.23 o
   0  -1   2     7804.22     7250.80     68.36 o
   1  -1   2       41.20       40.70      0.87 o
   2  -1   2      647.79      666.18     10.56 o
   3  -1   2      239.38      262.11      4.67 o
   4  -1   2     1032.09     1120.28     23.36 o
   5  -1   2      142.48      137.25      3.91 o
   6  -1   2      502.14      458.81     18.48 o
   7  -1   2       11.89       12.33      1.24 o
   8  -1   2      156.09      144.89      8.07 o
   9  -1   2       24.00       22.32      3.56 o
  10  -1   2       12.84       16.57      1.07 o
  11  -1   2       22.51       22.61      2.25 o
 -12   0   2       52.19       51.37      3.52 o
 -11   0   2        0.02       -0.11      0.97 o
 -10   0   2        0.00       -0.45      0.84 o
  -9   0   2        3.80        3.37      0.93 o
  -8   0   2        7.97        7.59      0.80 o
  -7   0   2      183.49      180.24      2.99 o
  -6   0   2       14.10       14.08      0.67 o
  -5   0   2      654.17      659.36     10.44 o
  -4   0   2      533.36      513.67      6.91 o
  -3   0   2        1.80        1.25      0.30 o
  -2   0   2     1729.52     1712.24     17.67 o
  -1   0   2        0.44        0.76      0.14 o
   0   0   2     4874.73     4633.86     49.87 o
   1   0   2     1826.53     1767.09     22.29 o
   2   0   2       60.41       62.10      1.41 o
   3   0   2     1784.47     1887.82     32.49 o
   4   0   2     5010.58     5015.65    142.12 o
   5   0   2      365.87      398.97     16.03 o
   6   0   2       20.54       17.51      1.36 o
   7   0   2      193.85      201.83     10.57 o
   8   0   2        0.26       -0.39      0.50 o
   9   0   2        0.61       -0.64      0.73 o
  10   0   2        3.92        4.49      0.94 o
  11   0   2        0.02       -0.53      0.85 o
 -12   1   2        1.11        1.44      1.08 o
 -11   1   2       15.00       15.57      1.42 o
 -10   1   2        2.94        1.69      0.85 o
  -9   1   2      146.62      131.25      3.81 o
  -8   1   2       36.28       38.71      1.19 o
  -7   1   2     1022.03     1034.88     14.62 o
  -6   1   2      166.64      175.65      2.91 o
  -5   1   2     1502.52     1485.05     20.78 o
  -4   1   2     1302.49     1325.16     16.73 o
  -3   1   2        2.52        4.24      0.45 o
  -2   1   2      710.83      703.78      7.37 o
  -1   1   2      304.89      307.21      3.19 o
   0   1   2     1511.24     1525.59     15.06 o
   1   1   2     1462.75     1572.95     16.35 o
   2   1   2      833.79      853.57     13.63 o
   3   1   2      544.80      568.04      8.12 o
   4   1   2      551.93      507.75      9.32 o
   5   1   2      183.44      196.73      3.71 o
   6   1   2       91.48       98.31      2.44 o
   7   1   2      117.01      119.93      4.84 o
   8   1   2       37.21       26.77      1.71 o
   9   1   2        0.15        2.32      0.85 o
  10   1   2        1.54        2.32      1.08 o
 -12   2   2        1.35        2.44      1.15 o
 -11   2   2        0.82        0.99      0.87 o
 -10   2   2       30.25       30.21      1.43 o
  -9   2   2       86.48       80.17      2.41 o
  -8   2   2       54.93       51.73      1.51 o
  -7   2   2        0.58        1.68      0.57 o
  -6   2   2       86.57       89.36      1.54 o
  -5   2   2      238.45      244.44      5.84 o
  -4   2   2     1525.51     1563.38     17.73 o
  -3   2   2        1.37       -0.19      0.24 o
  -2   2   2     3680.14     3646.39     35.77 o
  -1   2   2     1128.29     1122.44     11.73 o
   0   2   2     2938.47     2936.25     30.10 o
   1   2   2      751.96      819.12      9.00 o
   2   2   2     1903.40     2009.73     24.46 o
   3   2   2     1187.28     1180.57     16.92 o
   4   2   2     1910.13     1938.72     38.40 o
   5   2   2      131.64      137.35      2.43 o
   6   2   2       81.93       85.44      1.74 o
   7   2   2       35.76       32.09      2.09 o
   8   2   2      192.31      188.31      6.17 o
   9   2   2       25.83       22.88      2.32 o
  10   2   2       23.77       24.33      2.57 o
 -12   3   2        0.75        0.10      0.80 o
 -11   3   2        6.20        3.85      0.96 o
 -10   3   2       22.64       22.48      1.27 o
  -9   3   2       12.27       11.99      0.93 o
  -8   3   2      108.67      106.45      2.78 o
  -7   3   2      196.97      188.61      2.71 o
  -6   3   2      366.41      387.29      6.22 o
  -5   3   2      131.29      166.47      2.41 o
  -4   3   2      338.13      310.26      4.10 o
  -3   3   2     1186.39     1261.49     13.11 o
  -2   3   2     1049.28     1107.13     12.16 o
  -1   3   2      483.24      512.67      5.57 o
   0   3   2       45.18       42.20      0.77 o
   1   3   2     1277.46     1266.97     14.71 o
   2   3   2     1355.03     1362.47     16.76 o
   3   3   2     1584.36     1627.42     20.86 o
   4   3   2       39.00       41.05      1.21 o
   5   3   2        9.36        8.74      0.68 o
   6   3   2        4.18        4.12      0.61 o
   7   3   2        1.03        1.22      0.68 o
   8   3   2       20.96       19.94      1.69 o
   9   3   2        0.29       -2.05      2.05 o
  10   3   2        0.89       -0.55      1.68 o
 -12   4   2        1.21        1.10      0.93 o
 -11   4   2       71.52       72.10      6.12 o
 -10   4   2       18.82       15.53      1.12 o
  -9   4   2        0.80        0.90      0.75 o
  -8   4   2      109.46      105.24      2.24 o
  -7   4   2       24.22       24.27      0.74 o
  -6   4   2       96.59      100.89      1.86 o
  -5   4   2        9.67       10.48      0.53 o
  -4   4   2        9.07        5.68      0.41 o
  -3   4   2       27.19       29.95      0.76 o
  -2   4   2       90.06      102.60      1.61 o
  -1   4   2     1996.21     1925.96     20.10 o
   0   4   2     2161.07     2286.57     24.86 o
   1   4   2      113.12      105.90      1.70 o
   2   4   2      290.90      282.28      3.68 o
   3   4   2       57.36       63.04      1.40 o
   4   4   2      443.36      439.47      6.82 o
   5   4   2      519.86      504.30      7.78 o
   6   4   2       27.58       32.09      1.38 o
   7   4   2       23.70       25.10      1.42 o
   8   4   2       18.65       21.59      1.52 o
   9   4   2       67.30       68.44      4.18 o
 -12   5   2       21.85       18.59      1.96 o
 -11   5   2        6.64        7.13      1.01 o
 -10   5   2       73.95       77.81      2.58 o
  -9   5   2       58.46       60.97      1.97 o
  -8   5   2       45.07       41.23      1.00 o
  -7   5   2      207.57      207.58      4.67 o
  -6   5   2       24.03       22.70      0.81 o
  -5   5   2        8.37        9.38      0.53 o
  -4   5   2        0.05        1.21      0.38 o
  -3   5   2     1994.23     2076.26     22.65 o
  -2   5   2     2068.78     1972.88     25.94 o
  -1   5   2      163.36      180.20      2.47 o
   0   5   2        5.61        3.65      0.40 o
   1   5   2      151.13      124.55      2.14 o
   2   5   2        3.12        2.56      0.46 o
   3   5   2        5.81        4.09      0.59 o
   4   5   2       46.68       53.17      1.63 o
   5   5   2     1176.98     1190.26     19.14 o
   6   5   2       35.29       33.37      1.95 o
   7   5   2        0.00        1.54      0.99 o
   8   5   2        0.91        2.43      1.09 o
   9   5   2        4.91        9.48      2.34 o
 -12   6   2        6.49        5.43      1.20 o
 -11   6   2        0.37       -0.03      0.86 o
 -10   6   2        3.23        3.66      0.96 o
  -9   6   2        6.95        5.07      0.94 o
  -8   6   2       84.46       90.72      1.82 o
  -7   6   2      109.74      119.63      2.79 o
  -6   6   2       72.95       75.70      1.63 o
  -5   6   2      227.45      232.21      3.65 o
  -4   6   2       22.56       30.01      0.87 o
  -3   6   2      241.74      236.50      3.30 o
  -2   6   2      231.76      238.59      3.81 o
  -1   6   2      367.63      421.01      5.18 o
   0   6   2       16.42       16.42      0.71 o
   1   6   2      331.91      310.15      4.52 o
   2   6   2      544.13      555.52      7.91 o
   3   6   2       12.29       13.33      1.02 o
   4   6   2      134.03      131.47      3.19 o
   5   6   2        0.10       -0.82      0.82 o
   6   6   2       30.30       31.87      3.97 o
   7   6   2        0.46        0.58      1.14 o
   8   6   2        0.79        0.71      1.65 o
 -12   7   2        1.79        0.89      1.40 o
 -11   7   2       31.44       30.85      2.54 o
 -10   7   2        5.64        4.21      1.33 o
  -9   7   2        0.28       -0.54      0.54 o
  -8   7   2       47.41       51.76      1.54 o
  -7   7   2       10.74       12.90      0.77 o
  -6   7   2       79.17       75.17      1.72 o
  -5   7   2        1.96        0.98      0.47 o
  -4   7   2      574.18      543.36      7.82 o
  -3   7   2      167.37      160.02      2.88 o
  -2   7   2       94.01       88.28      1.94 o
  -1   7   2      547.44      552.41      7.90 o
   0   7   2       71.40       77.91      1.95 o
   1   7   2      389.87      419.03      6.36 o
   2   7   2      143.40      135.24      2.63 o
   3   7   2        8.97        8.50      1.17 o
   4   7   2       83.80       79.03      4.50 o
   5   7   2       43.59       40.54      2.03 o
   6   7   2        0.28        0.73      1.18 o
   7   7   2        0.53        1.63      1.28 o
 -12   8   2        0.18        0.12      1.42 o
 -11   8   2        0.16       -0.64      1.83 o
 -10   8   2        3.36        3.84      1.28 o
  -9   8   2       24.14       23.00      1.33 o
  -8   8   2       19.19       17.28      1.01 o
  -7   8   2       80.90       81.98      2.10 o
  -6   8   2       23.20       24.12      1.02 o
  -5   8   2      183.53      182.05      3.69 o
  -4   8   2      659.17      655.52      8.73 o
  -3   8   2      352.23      347.92      5.45 o
  -2   8   2       56.02       52.24      1.51 o
  -1   8   2       76.36       73.83      1.86 o
   0   8   2      507.08      495.21      8.69 o
   1   8   2      186.61      177.29      3.31 o
   2   8   2       26.13       25.71      1.36 o
   3   8   2       62.39       53.40      2.30 o
   4   8   2       43.27       39.19      2.09 o
   5   8   2        7.67       10.02      1.76 o
   6   8   2       19.54       21.29      2.09 o
   7   8   2       26.40       27.88      3.20 o
 -12   9   2        3.04        4.14      2.31 o
 -11   9   2        0.09       -0.96      1.17 o
 -10   9   2        2.65        3.07      0.90 o
  -9   9   2        3.32        1.83      0.91 o
  -8   9   2       64.35       59.93      2.30 o
  -7   9   2        2.85        2.17      0.78 o
  -6   9   2       24.27       23.86      1.33 o
  -5   9   2        2.27        0.63      0.78 o
  -4   9   2       15.91       13.77      1.25 o
  -3   9   2       12.02       11.82      1.12 o
  -2   9   2       37.08       38.17      1.60 o
  -1   9   2      533.00      508.22      7.61 o
   0   9   2       52.11       52.36      2.12 o
   1   9   2       16.67       18.23      1.23 o
   2   9   2       52.71       52.26      2.20 o
   3   9   2        1.59        1.03      1.18 o
   4   9   2        3.66        2.66      1.19 o
   5   9   2       11.91       16.86      2.32 o
   6   9   2        4.67        3.99      1.87 o
 -11  10   2        6.41        5.19      1.73 o
 -10  10   2        3.10        7.62      1.15 o
  -9  10   2       12.33       10.82      1.29 o
  -8  10   2       23.01       21.21      1.53 o
  -7  10   2       18.42       16.89      1.27 o
  -6  10   2       43.89       42.75      1.81 o
  -5  10   2       76.24       64.04      2.21 o
  -4  10   2       37.12       25.15      1.50 o
  -3  10   2      233.81      236.13      5.71 o
  -2  10   2       34.93       46.62      2.30 o
  -1  10   2        2.55        2.84      1.13 o
   0  10   2       11.03       11.69      1.27 o
   1  10   2       83.97       78.25      2.55 o
   2  10   2       19.62       15.72      1.45 o
   3  10   2       71.46       75.32      3.07 o
   4  10   2        2.04        1.47      1.29 o
   5  10   2       14.51       12.37      1.99 o
 -11  11   2        5.21        5.45      2.57 o
 -10  11   2      108.51      124.98      4.14 o
  -9  11   2        4.33        0.27      1.05 o
  -8  11   2        0.63       -0.14      0.98 o
  -7  11   2        0.52        0.00      0.88 o
  -6  11   2       81.61       76.78      2.59 o
  -5  11   2        0.25        0.43      0.87 o
  -4  11   2        2.66        2.14      0.95 o
  -3  11   2       52.22       53.49      2.58 o
  -2  11   2       39.70       35.53      2.51 o
  -1  11   2        2.08        3.60      1.12 o
   0  11   2      161.98      167.72      4.14 o
   1  11   2        3.46        2.01      1.30 o
   2  11   2       60.87       58.26      3.65 o
   3  11   2        8.98        6.30      1.75 o
   4  11   2        1.27        2.86      1.94 o
 -10  12   2       15.90       18.92      2.20 o
  -9  12   2        9.04        7.85      1.90 o
  -8  12   2        1.03        0.61      1.10 o
  -7  12   2        3.49        2.72      1.06 o
  -6  12   2        0.01       -0.87      0.87 o
  -5  12   2       90.39       91.49      2.98 o
  -4  12   2       39.04       37.98      2.22 o
  -3  12   2       71.42       62.99      3.28 o
  -2  12   2       87.07       80.63      3.26 o
  -1  12   2       26.88       22.05      2.00 o
   0  12   2       14.76       12.44      1.66 o
   1  12   2       28.47       32.04      2.38 o
   2  12   2       19.79       18.33      1.74 o
  -9  13   2        9.24       10.17      2.10 o
  -8  13   2        1.62       -0.01      1.59 o
  -7  13   2        7.83       11.43      1.80 o
  -6  13   2       38.37       38.03      2.12 o
  -5  13   2       10.32        8.09      1.54 o
  -4  13   2       16.37       20.92      1.73 o
  -3  13   2        5.62        1.19      1.38 o
  -2  13   2      123.73      130.34      4.43 o
  -1  13   2        0.36       -1.57      1.57 o
   0  13   2        0.01        0.30      1.51 o
   1  13   2        2.34        0.87      2.72 o
  -7  14   2        3.08        1.12      2.38 o
  -6  14   2        4.24       10.06      1.93 o
  -5  14   2       22.97       23.28      2.01 o
  -4  14   2        4.15        1.11      2.13 o
  -3  14   2       22.92       28.24      2.59 o
  -2  14   2        4.51        2.33      2.05 o
   0 -14   3        1.86       -1.06      3.63 o
   1 -14   3        0.39        1.01      1.86 o
   2 -14   3        4.45        2.67      2.12 o
   3 -14   3       36.47       44.09      3.58 o
   4 -14   3       15.95       16.51      2.56 o
   5 -14   3       52.09       51.22      5.00 o
   6 -14   3       11.82       10.74      2.32 o
  -2 -13   3        4.00        4.36      1.61 o
  -1 -13   3       17.72       17.08      5.41 o
   0 -13   3       13.68       17.51      2.70 o
   1 -13   3        3.24        2.55      2.18 o
   2 -13   3        3.86        3.16      1.54 o
   3 -13   3        0.38       -1.38      1.38 o
   4 -13   3      109.21      112.53      4.65 o
   5 -13   3        0.08       -0.34      1.20 o
   6 -13   3        1.55        2.00      1.51 o
   7 -13   3        1.35        1.49      1.41 o
   8 -13   3       14.93       14.68      2.01 o
  -3 -12   3       11.91       10.92      1.76 o
  -2 -12   3        0.16       -0.27      1.35 o
  -1 -12   3        4.58        1.92      1.80 o
   0 -12   3        1.26        0.11      1.69 o
   1 -12   3       24.76       27.14      1.91 o
   2 -12   3        4.18        2.73      1.44 o
   3 -12   3       64.85       56.67      2.63 o
   4 -12   3       18.61       12.22      1.56 o
   5 -12   3        3.33        4.69      1.23 o
   6 -12   3        6.26        5.69      1.54 o
   7 -12   3        2.85        3.14      1.33 o
   8 -12   3       62.63       70.16      3.18 o
   9 -12   3        2.85        2.07      2.33 o
  -5 -11   3       19.42       19.47      2.30 o
  -4 -11   3        3.08        3.38      1.83 o
  -3 -11   3      101.50      107.85      4.52 o
  -2 -11   3       25.65       21.33      1.99 o
  -1 -11   3       59.97       62.89      3.05 o
   0 -11   3       18.56       16.44      1.58 o
   1 -11   3       28.10       26.93      1.60 o
   2 -11   3       42.76       45.16      1.93 o
   3 -11   3       18.96       20.04      1.31 o
   4 -11   3       24.78       19.12      1.60 o
   5 -11   3       13.30       18.81      1.53 o
   6 -11   3       10.63       10.01      1.49 o
   7 -11   3        0.80       -0.09      1.04 o
   8 -11   3       65.50       78.22      3.15 o
   9 -11   3       12.30       18.39      2.57 o
  10 -11   3        8.37        5.40      2.49 o
  -6 -10   3        0.16        0.62      1.85 o
  -5 -10   3       39.01       39.66      2.74 o
  -4 -10   3       65.26       69.64      2.99 o
  -3 -10   3       49.28       53.29      2.71 o
  -2 -10   3       58.26       54.58      3.53 o
  -1 -10   3       92.71       98.16      3.61 o
   0 -10   3       10.31       11.60      1.22 o
   1 -10   3      260.65      266.18      5.41 o
   2 -10   3      103.51      105.03      2.81 o
   3 -10   3        1.11       -0.03      0.71 o
   4 -10   3        0.07       -0.47      0.70 o
   5 -10   3       35.47       30.36      1.71 o
   6 -10   3        2.19        2.81      1.07 o
   7 -10   3      142.71      143.49      4.91 o
   8 -10   3       11.23       12.62      1.27 o
   9 -10   3       32.17       32.90      2.96 o
  10 -10   3       11.84        6.89      2.01 o
  -7  -9   3        0.47        0.16      1.41 o
  -6  -9   3       12.35       13.17      1.67 o
  -5  -9   3       70.85       73.31      3.80 o
  -4  -9   3        9.95       10.09      1.26 o
  -3  -9   3        0.02        0.69      0.93 o
  -2  -9   3      558.29      575.09     11.19 o
  -1  -9   3      943.51      940.08     14.11 o
   0  -9   3       91.07       95.02      2.26 o
   1  -9   3      320.39      302.17      5.32 o
   2  -9   3      356.31      359.58      5.63 o
   3  -9   3      110.49      109.34      2.46 o
   4  -9   3       60.98       60.59      1.64 o
   5  -9   3      270.29      275.47      4.71 o
   6  -9   3       30.38       26.24      1.32 o
   7  -9   3        0.58       -0.68      0.68 o
   8  -9   3       38.09       39.32      2.22 o
   9  -9   3        3.66        3.54      1.12 o
  10  -9   3        0.00        0.83      1.18 o
  -8  -8   3        7.06        6.19      1.72 o
  -7  -8   3        0.96        0.29      1.26 o
  -6  -8   3       44.20       43.22      2.30 o
  -5  -8   3      136.18      136.28      4.00 o
  -4  -8   3       11.99        9.98      1.25 o
  -3  -8   3       65.73       59.93      2.86 o
  -2  -8   3        7.02        9.52      1.13 o
  -1  -8   3       80.44       76.99      1.91 o
   0  -8   3       85.93       75.42      1.86 o
   1  -8   3        0.51        0.32      0.48 o
   2  -8   3      349.40      324.50      5.03 o
   3  -8   3        7.36        7.59      0.64 o
   4  -8   3       44.89       38.99      1.12 o
   5  -8   3       12.77       12.90      0.69 o
   6  -8   3       96.54       87.43      2.25 o
   7  -8   3       63.06       64.81      1.99 o
   8  -8   3        1.62        0.14      0.85 o
   9  -8   3        8.85       10.51      2.31 o
  10  -8   3        2.95        4.84      1.00 o
  11  -8   3        0.18       -0.17      0.89 o
  -9  -7   3        7.53        6.11      3.22 o
  -8  -7   3       10.12       10.51      1.74 o
  -7  -7   3       35.20       25.74      2.15 o
  -6  -7   3      108.97      108.05      3.43 o
  -5  -7   3        0.48        1.40      0.94 o
  -4  -7   3      159.28      156.97      3.83 o
  -3  -7   3        0.74        2.75      0.66 o
  -2  -7   3        8.18        6.34      0.75 o
  -1  -7   3        5.89        9.38      0.76 o
   0  -7   3      301.72      297.72      4.34 o
   1  -7   3       79.66       91.21      1.70 o
   2  -7   3        1.23        0.99      0.60 o
   3  -7   3        0.19        0.23      0.30 o
   4  -7   3        0.24        0.97      0.34 o
   5  -7   3      121.07      121.65      2.39 o
   6  -7   3     1382.39     1421.98     21.19 o
   7  -7   3      148.96      152.31      4.31 o
   8  -7   3       62.05       64.72      2.42 o
   9  -7   3      136.82      136.22      3.95 o
  10  -7   3       25.55       23.42      1.60 o
  11  -7   3       13.16       11.26      2.06 o
  -9  -6   3        3.81        5.26      1.52 o
  -8  -6   3        5.37        4.72      1.40 o
  -7  -6   3        0.21        1.04      0.98 o
  -6  -6   3       26.84       25.54      1.63 o
  -5  -6   3      226.86      221.08      5.13 o
  -4  -6   3       22.93       19.46      1.57 o
  -3  -6   3       72.30       79.31      1.96 o
  -2  -6   3        1.95        1.34      0.52 o
  -1  -6   3       13.88       12.75      0.73 o
   0  -6   3       33.82       21.88      1.02 o
   1  -6   3      330.20      351.72      4.91 o
   2  -6   3     2009.03     2059.78     23.78 o
   3  -6   3      396.58      418.76      6.02 o
   4  -6   3       31.61       36.15      1.03 o
   5  -6   3      334.68      338.24      4.91 o
   6  -6   3       70.61       70.16      1.76 o
   7  -6   3       29.98       27.02      1.44 o
   8  -6   3       31.86       33.28      1.48 o
   9  -6   3       54.40       56.03      2.33 o
  10  -6   3        5.30        3.25      0.95 o
  11  -6   3       11.43       13.42      1.31 o
 -10  -5   3        1.41        2.29      1.27 o
  -9  -5   3       11.42       14.35      1.71 o
  -8  -5   3       50.62       59.62      2.81 o
  -7  -5   3       19.02       17.90      1.82 o
  -6  -5   3       28.22       28.21      1.42 o
  -5  -5   3      236.74      230.50      4.64 o
  -4  -5   3       34.25       35.01      1.28 o
  -3  -5   3      218.81      214.45      3.77 o
  -2  -5   3      456.78      450.33      6.48 o
  -1  -5   3      848.98      843.27      9.15 o
   0  -5   3       15.70       18.59      0.66 o
   1  -5   3        2.36        1.00      0.26 o
   2  -5   3     2809.97     2833.41     34.55 o
   3  -5   3       31.57       28.98      0.85 o
   4  -5   3      192.09      205.61      3.10 o
   5  -5   3      221.85      233.53      3.34 o
   6  -5   3      440.10      421.50     14.46 o
   7  -5   3      335.62      377.81     30.66 o
   8  -5   3       16.26       10.54      2.67 o
   9  -5   3      168.77      171.83      9.56 o
  10  -5   3       13.87       11.35      3.09 o
  11  -5   3        4.85        2.02      2.78 o
 -10  -4   3        4.86        4.47      1.48 o
  -9  -4   3        5.21        6.08      1.50 o
  -8  -4   3       15.95       13.66      1.50 o
  -7  -4   3        1.80        1.96      0.73 o
  -6  -4   3       88.13       93.80      2.46 o
  -5  -4   3       45.59       48.21      1.47 o
  -4  -4   3      647.32      694.07      9.61 o
  -3  -4   3      319.47      392.72      5.73 o
  -2  -4   3      882.01      898.43     11.21 o
  -1  -4   3      154.84      163.52      2.83 o
   0  -4   3       15.73       14.12      0.45 o
   1  -4   3     1755.63     1699.44     19.60 o
   2  -4   3        1.67        0.98      0.38 o
   3  -4   3      142.44      203.59      2.78 o
   4  -4   3      445.50      405.80      5.48 o
   5  -4   3        2.99        1.91      0.43 o
   6  -4   3       87.89       89.81      3.03 o
   7  -4   3       70.92       59.78      7.16 o
   8  -4   3       80.19       82.71      4.13 o
   9  -4   3       22.85       20.47      2.44 o
  10  -4   3       17.55       19.82      2.62 o
  11  -4   3       11.79        4.89      2.24 o
 -11  -3   3        4.56        7.97      2.16 o
 -10  -3   3        8.38        8.67      1.21 o
  -9  -3   3       14.83       13.28      1.43 o
  -8  -3   3        8.92        7.15      1.02 o
  -7  -3   3       34.83       34.57      1.47 o
  -6  -3   3       61.66       59.01      1.91 o
  -5  -3   3      149.43      148.82      2.81 o
  -4  -3   3      108.59      142.33      2.44 o
  -3  -3   3      867.93      922.52     13.38 o
  -2  -3   3       21.92       25.71      0.66 o
  -1  -3   3       15.33       20.98      0.54 o
   0  -3   3      426.83      441.66      4.58 o
   1  -3   3       43.64       54.78      0.96 o
   2  -3   3     1872.25     1948.76     26.35 o
   3  -3   3       27.42       38.83      0.95 o
   4  -3   3      238.01      274.24      5.10 o
   5  -3   3        0.08        0.41      0.47 o
   6  -3   3       64.50       72.66      3.34 o
   7  -3   3      129.56      133.20      5.11 o
   8  -3   3        0.03       -1.04      1.15 o
   9  -3   3       33.59       31.16      3.02 o
  10  -3   3       16.03       21.09      2.57 o
  11  -3   3        9.70        8.59      2.42 o
 -11  -2   3       31.92       30.29      2.99 o
 -10  -2   3        2.59        1.51      1.90 o
  -9  -2   3       13.70       14.76      1.19 o
  -8  -2   3       28.27       27.95      1.28 o
  -7  -2   3       53.77       47.71      1.43 o
  -6  -2   3      125.73      127.98      2.49 o
  -5  -2   3       11.00       15.55      0.71 o
  -4  -2   3      702.69      733.45      8.75 o
  -3  -2   3      175.81      172.87      2.52 o
  -2  -2   3       53.71       48.42      0.86 o
  -1  -2   3     1703.12     1684.32     16.55 o
   0  -2   3      361.25      347.93      3.35 o
   1  -2   3     1308.85     1290.39     20.01 o
   2  -2   3       46.93       47.26      0.92 o
   3  -2   3     1580.30     1642.74     19.66 o
   4  -2   3      871.45      916.82     15.02 o
   5  -2   3      490.84      505.51     11.63 o
   6  -2   3      480.51      463.52     18.00 o
   7  -2   3        1.00        0.37      1.54 o
   8  -2   3        3.05        1.60      1.76 o
   9  -2   3       23.44       12.65      2.06 o
  10  -2   3       20.16       21.86      2.62 o
  11  -2   3       28.87       27.14      3.70 o
 -11  -1   3        0.00       -0.88      1.34 o
 -10  -1   3        2.25        2.62      1.65 o
  -9  -1   3        4.62        5.19      0.81 o
  -8  -1   3      158.71      162.30      3.35 o
  -7  -1   3      677.21      688.47     10.14 o
  -6  -1   3      291.76      279.21      4.18 o
  -5  -1   3      101.35       94.41      1.75 o
  -4  -1   3      220.61      229.50      3.18 o
  -3  -1   3       26.75       36.37      0.73 o
  -2  -1   3     1049.41     1000.43     10.35 o
  -1  -1   3      674.99      654.62      6.91 o
   0  -1   3      963.94      913.26      9.09 o
   1  -1   3       11.08        9.91      0.31 o
   2  -1   3      239.73      254.93      5.14 o
   3  -1   3     7629.57     7848.84    146.99 o
   4  -1   3      111.73      160.66      3.57 o
   5  -1   3       44.44       45.36      2.27 o
   6  -1   3        0.90        0.09      0.95 o
   7  -1   3        3.29        0.70      1.54 o
   8  -1   3        0.25        5.84      2.22 o
   9  -1   3        1.42       -0.40      1.77 o
  10  -1   3       12.12       13.77      1.03 o
  11  -1   3       20.80       26.68      1.79 o
 -12   0   3        5.51        7.16      2.60 o
 -11   0   3        1.04       -0.10      1.32 o
 -10   0   3       53.82       55.16      3.21 o
  -9   0   3       10.07       10.12      1.06 o
  -8   0   3      466.17      454.65      6.46 o
  -7   0   3       12.23       10.36      0.69 o
  -6   0   3      210.89      221.03      3.37 o
  -5   0   3       88.14       88.96      1.52 o
  -4   0   3       59.63       59.67      1.05 o
  -3   0   3      276.16      292.59      3.44 o
  -2   0   3     2103.58     2064.55     22.07 o
  -1   0   3     3181.22     3166.57     32.43 o
   0   0   3        2.82        3.75      0.20 o
   1   0   3        9.28       10.51      0.33 o
   2   0   3     3548.21     3478.17     75.98 o
   3   0   3     1823.87     2025.39     25.84 o
   4   0   3       93.74      100.42      3.35 o
   5   0   3       16.36       22.54      0.86 o
   6   0   3        0.02       -0.05      0.42 o
   7   0   3        0.24        0.01      0.78 o
   8   0   3       20.78       23.77      1.28 o
   9   0   3       50.39       54.22      1.80 o
  10   0   3        9.67        8.50      1.75 o
 -12   1   3        2.59       -0.08      2.27 o
 -11   1   3        0.37        2.82      1.08 o
 -10   1   3        0.88        0.89      0.94 o
  -9   1   3       81.67       76.51      2.48 o
  -8   1   3        2.10        1.10      0.41 o
  -7   1   3        7.89        8.54      0.62 o
  -6   1   3      326.34      348.48      4.95 o
  -5   1   3      304.90      294.83      4.46 o
  -4   1   3      205.41      228.97      3.12 o
  -3   1   3      433.15      476.92      5.37 o
  -2   1   3      110.71      136.12      1.66 o
  -1   1   3     4789.77     4775.93     51.69 o
   0   1   3      522.98      520.10      5.24 o
   1   1   3      638.70      632.79      7.39 o
   2   1   3     1494.25     1513.84     21.11 o
   3   1   3      128.84      116.91      2.23 o
   4   1   3      117.44      118.56      2.26 o
   5   1   3        0.04       -0.26      0.33 o
   6   1   3      426.53      450.90     11.11 o
   7   1   3        0.61        0.79      0.68 o
   8   1   3        8.66        7.54      1.00 o
   9   1   3        0.57       -0.70      0.80 o
  10   1   3       48.94       58.64      4.31 o
 -12   2   3        4.93        2.83      2.49 o
 -11   2   3        4.70        4.16      1.09 o
 -10   2   3       42.27       41.63      1.65 o
  -9   2   3       12.70       12.85      1.12 o
  -8   2   3      161.37      177.08      2.83 o
  -7   2   3       10.32        8.37      0.68 o
  -6   2   3      142.98      127.35      2.30 o
  -5   2   3      220.81      239.54      3.52 o
  -4   2   3       77.17       89.48      1.40 o
  -3   2   3      682.71      710.67      7.88 o
  -2   2   3     1561.78     1595.23     16.50 o
  -1   2   3     1388.79     1355.67     14.16 o
   0   2   3     2173.83     2148.30     20.37 o
   1   2   3       31.73       27.91      0.58 o
   2   2   3      300.23      351.62      5.82 o
   3   2   3      294.57      336.36      5.12 o
   4   2   3       52.86       52.70      1.71 o
   5   2   3        5.17        3.34      0.47 o
   6   2   3        2.00        1.19      0.43 o
   7   2   3       14.55       16.27      1.69 o
   8   2   3        0.50        0.68      0.91 o
   9   2   3       61.21       71.94      2.94 o
  10   2   3      145.05      150.93      6.22 o
 -12   3   3        9.87        9.69      1.11 o
 -11   3   3        1.43        0.86      0.81 o
 -10   3   3       18.11       15.59      1.18 o
  -9   3   3      104.62      102.53      3.05 o
  -8   3   3       36.39       37.25      1.17 o
  -7   3   3        4.51        1.96      0.40 o
  -6   3   3       67.82       67.18      1.31 o
  -5   3   3       91.63       96.64      1.64 o
  -4   3   3      828.62      886.80     10.39 o
  -3   3   3     1096.11     1052.76     12.33 o
  -2   3   3     1095.31     1100.70     12.87 o
  -1   3   3     2665.12     2672.24     27.67 o
   0   3   3       22.08       25.87      0.66 o
   1   3   3      473.11      488.52      5.93 o
   2   3   3       37.49       31.28      0.95 o
   3   3   3      126.92      122.96      2.19 o
   4   3   3        0.74        0.53      0.44 o
   5   3   3      314.53      324.91      5.21 o
   6   3   3      538.57      523.49      9.99 o
   7   3   3       32.05       29.49      1.36 o
   8   3   3       18.88       24.22      1.84 o
   9   3   3        0.03       -1.47      1.47 o
 -12   4   3        3.75        4.88      1.44 o
 -11   4   3       29.01       31.84      1.99 o
 -10   4   3        1.49        1.54      0.79 o
  -9   4   3       15.59       15.51      1.08 o
  -8   4   3       61.61       65.84      1.39 o
  -7   4   3       54.92       57.41      1.26 o
  -6   4   3      393.93      364.96      5.17 o
  -5   4   3       11.93       12.60      0.72 o
  -4   4   3      635.84      624.08      7.57 o
  -3   4   3      182.16      224.08      3.05 o
  -2   4   3      742.67      770.35      8.77 o
  -1   4   3      269.85      298.12      3.93 o
   0   4   3      221.09      274.82      3.60 o
   1   4   3       27.58       27.43      0.75 o
   2   4   3      690.61      666.33      9.17 o
   3   4   3     1010.77     1017.06     13.70 o
   4   4   3        3.67        4.46      0.65 o
   5   4   3       47.22       39.20      2.01 o
   6   4   3       35.71       34.02      1.65 o
   7   4   3        7.39       10.21      1.20 o
   8   4   3        1.26        1.02      1.55 o
   9   4   3        5.42        7.50      2.20 o
 -12   5   3        9.98       10.73      1.55 o
 -11   5   3        8.79        6.68      1.25 o
 -10   5   3       68.36       64.44      2.20 o
  -9   5   3       24.83       26.08      1.07 o
  -8   5   3       23.82       23.45      1.01 o
  -7   5   3       16.72       12.21      0.69 o
  -6   5   3      197.23      194.92      3.18 o
  -5   5   3      159.45      157.15      2.52 o
  -4   5   3      540.98      585.82      7.23 o
  -3   5   3        1.45        1.01      0.36 o
  -2   5   3      622.27      679.40      8.83 o
  -1   5   3      338.34      349.74      4.61 o
   0   5   3      412.07      398.20      5.42 o
   1   5   3       41.47       55.20      1.31 o
   2   5   3      551.73      545.86      7.71 o
   3   5   3       52.71       51.87      1.46 o
   4   5   3      149.86      144.62      3.29 o
   5   5   3       47.61       44.96      1.85 o
   6   5   3       11.24        7.47      1.28 o
   7   5   3        0.01        0.67      1.05 o
   8   5   3        3.90        5.98      1.99 o
 -12   6   3        3.34        1.92      1.52 o
 -11   6   3       37.28       38.31      2.32 o
 -10   6   3       11.06       10.32      1.88 o
  -9   6   3        8.93        7.99      0.84 o
  -8   6   3       61.08       54.75      1.60 o
  -7   6   3       30.34       34.28      1.13 o
  -6   6   3       49.15       42.20      1.23 o
  -5   6   3       86.61       84.26      2.16 o
  -4   6   3       31.65       33.32      1.21 o
  -3   6   3      217.80      229.03      3.49 o
  -2   6   3      357.41      337.64      5.10 o
  -1   6   3      100.23       92.95      1.84 o
   0   6   3       12.01       13.80      0.74 o
   1   6   3      516.73      485.59      6.68 o
   2   6   3        0.17       -0.42      0.53 o
   3   6   3      160.34      155.19      3.18 o
   4   6   3      263.96      275.99      6.04 o
   5   6   3       38.04       35.94      1.84 o
   6   6   3      208.30      209.30      5.91 o
   7   6   3       22.02       28.07      2.14 o
   8   6   3        0.37        0.59      2.02 o
 -12   7   3        1.35        1.21      1.50 o
 -11   7   3       11.30       11.34      1.63 o
 -10   7   3        7.58        6.79      0.80 o
  -9   7   3       33.91       30.89      1.42 o
  -8   7   3        9.88       11.09      0.88 o
  -7   7   3       17.43       24.22      1.02 o
  -6   7   3       88.01       87.89      2.31 o
  -5   7   3        0.07        0.65      0.55 o
  -4   7   3      263.32      259.29      3.92 o
  -3   7   3        4.11        3.55      0.72 o
  -2   7   3      169.70      182.47      3.47 o
  -1   7   3      170.06      173.03      3.38 o
   0   7   3      378.35      360.54      5.54 o
   1   7   3      417.26      415.53      6.35 o
   2   7   3       91.25       77.96      2.01 o
   3   7   3      225.88      216.15      4.52 o
   4   7   3        2.46        2.50      0.99 o
   5   7   3        1.75        2.01      1.23 o
   6   7   3        1.47        3.32      1.33 o
   7   7   3       54.01       54.62      4.29 o
 -12   8   3        0.61       -0.12      1.47 o
 -11   8   3        4.55        5.11      1.49 o
 -10   8   3       31.53       37.07      1.78 o
  -9   8   3       52.70       55.38      3.24 o
  -8   8   3        4.03        5.22      1.10 o
  -7   8   3       41.33       44.60      1.57 o
  -6   8   3        5.36        6.52      0.80 o
  -5   8   3      218.79      209.04      3.99 o
  -4   8   3        1.60        0.90      0.56 o
  -3   8   3       25.61       20.95      1.72 o
  -2   8   3       71.51       71.41      1.99 o
  -1   8   3        0.05       -0.73      0.73 o
   0   8   3        0.02        0.10      0.67 o
   1   8   3      136.46      126.83      3.15 o
   2   8   3       19.09       18.78      1.27 o
   3   8   3        4.17        1.00      0.97 o
   4   8   3       73.35       72.73      2.82 o
   5   8   3        5.73        3.91      1.39 o
   6   8   3        3.41        4.92      1.48 o
 -12   9   3        0.02        2.81      2.86 o
 -11   9   3        0.45        0.66      1.30 o
 -10   9   3       58.09       65.12      2.50 o
  -9   9   3        6.84        8.90      1.21 o
  -8   9   3       29.88       29.99      1.75 o
  -7   9   3       24.15       23.46      1.37 o
  -6   9   3       40.06       41.85      1.76 o
  -5   9   3        2.90        2.48      1.00 o
  -4   9   3       38.03       39.23      1.72 o
  -3   9   3        0.14       -0.16      0.64 o
  -2   9   3        3.17        3.16      0.83 o
  -1   9   3       45.40       48.29      2.11 o
   0   9   3      287.56      273.63      5.54 o
   1   9   3        1.28        2.31      0.87 o
   2   9   3        0.23        0.42      0.74 o
   3   9   3       56.23       59.43      2.60 o
   4   9   3        2.44        3.11      1.22 o
   5   9   3       14.33       13.31      1.95 o
 -11  10   3       54.62       76.82      4.40 o
 -10  10   3       20.88       26.15      1.76 o
  -9  10   3       51.33       50.20      3.13 o
  -8  10   3       30.83       34.04      1.93 o
  -7  10   3       10.14       11.33      1.18 o
  -6  10   3       34.13       28.06      1.57 o
  -5  10   3       19.60       21.18      1.43 o
  -4  10   3       15.66       17.89      1.36 o
  -3  10   3       99.10       92.61      3.55 o
  -2  10   3      178.78      178.64      4.63 o
  -1  10   3       56.32       53.65      2.37 o
   0  10   3       22.84       20.40      1.68 o
   1  10   3       11.18       11.56      1.24 o
   2  10   3        0.40        0.51      0.86 o
   3  10   3        6.13        3.88      1.34 o
   4  10   3        0.85        0.18      2.00 o
 -11  11   3       18.23       17.35      3.70 o
 -10  11   3        0.03       -0.88      1.07 o
  -9  11   3        1.15       -0.44      0.99 o
  -8  11   3       79.43       85.02      3.25 o
  -7  11   3        8.67       11.75      1.26 o
  -6  11   3       58.14       54.89      2.21 o
  -5  11   3       37.77       31.92      1.77 o
  -4  11   3      124.50      124.10      3.42 o
  -3  11   3        9.94        7.28      1.62 o
  -2  11   3       11.13       10.29      1.80 o
  -1  11   3      124.50      128.94      4.24 o
   0  11   3        2.15        2.64      1.11 o
   1  11   3       32.62       29.32      1.95 o
   2  11   3        4.90        4.99      1.18 o
   3  11   3       16.13       19.53      2.20 o
 -10  12   3        2.89        1.05      1.27 o
  -9  12   3        0.20       -0.67      1.13 o
  -8  12   3       27.14       31.32      2.11 o
  -7  12   3        0.00       -0.16      1.00 o
  -6  12   3        5.38        6.63      1.22 o
  -5  12   3        2.68        4.25      1.21 o
  -4  12   3       23.19       20.96      1.83 o
  -3  12   3       43.54       45.27      2.94 o
  -2  12   3        3.39        1.61      1.55 o
  -1  12   3       76.58       74.68      2.82 o
   0  12   3       11.27        7.68      1.42 o
   1  12   3        5.05        7.60      1.86 o
   2  12   3       21.47       26.17      1.83 o
  -9  13   3        1.49       -0.13      2.51 o
  -8  13   3        1.64        2.58      1.55 o
  -7  13   3        0.72        0.47      1.20 o
  -6  13   3       19.05       24.96      2.07 o
  -5  13   3        0.14       -1.19      1.19 o
  -4  13   3       29.21       31.84      2.32 o
  -3  13   3        0.34       -1.57      1.57 o
  -2  13   3        0.10       -1.30      1.30 o
  -1  13   3        8.08        8.21      1.80 o
   0  13   3       40.26       41.10      2.78 o
  -6  14   3        2.01       -0.16      1.45 o
  -5  14   3        4.79        5.24      1.76 o
  -4  14   3       12.50       13.79      1.85 o
  -3  14   3        0.20       -0.46      1.54 o
   1 -14   4        5.56        2.74      1.53 o
   2 -14   4       40.27       52.24      7.71 o
   3 -14   4        0.35       -1.27      1.92 o
   4 -14   4        8.60       10.82      2.33 o
   5 -14   4        0.03       -0.21      2.18 o
  -2 -13   4        7.43        7.23      2.38 o
  -1 -13   4        4.78        2.30      3.71 o
   0 -13   4       12.98       13.20      2.53 o
   1 -13   4       11.77       13.24      1.65 o
   2 -13   4        5.94        3.44      1.72 o
   3 -13   4        0.23       -0.34      1.39 o
   4 -13   4       12.00       11.04      1.64 o
   5 -13   4       11.95       13.44      1.99 o
   6 -13   4       42.55       53.89      3.16 o
   7 -13   4        9.46        8.83      2.71 o
  -3 -12   4       24.71       27.03      2.63 o
  -2 -12   4        0.19       -1.17      1.45 o
  -1 -12   4        9.64       11.21      2.33 o
   0 -12   4       13.97        9.17      1.80 o
   1 -12   4       25.26       25.91      1.87 o
   2 -12   4        0.38       -1.05      1.57 o
   3 -12   4        5.39        7.02      1.37 o
   4 -12   4        1.13        0.89      1.07 o
   5 -12   4        8.35       10.04      1.71 o
   6 -12   4        0.03       -0.68      1.23 o
   7 -12   4       29.77       34.90      2.33 o
   8 -12   4        0.02        0.26      2.04 o
  -5 -11   4       13.34       13.92      2.15 o
  -4 -11   4       22.57       21.78      2.02 o
  -3 -11   4        7.85        7.97      2.98 o
  -2 -11   4       27.79       29.26      2.26 o
  -1 -11   4       71.56       69.65      4.04 o
   0 -11   4      119.53      124.37      3.91 o
   1 -11   4       38.37       36.91      2.33 o
   2 -11   4        0.68       -0.15      0.79 o
   3 -11   4        0.17       -0.75      0.92 o
   4 -11   4       21.73       17.44      1.56 o
   5 -11   4       10.05        9.33      1.30 o
   6 -11   4        4.72        4.14      1.22 o
   7 -11   4       17.90       15.89      1.62 o
   8 -11   4        2.92        1.56      1.02 o
   9 -11   4       16.64       21.58      2.75 o
  -6 -10   4       17.42       17.42      2.18 o
  -5 -10   4        2.30        3.68      1.55 o
  -4 -10   4      156.43      153.33      4.78 o
  -3 -10   4        4.41        7.38      1.95 o
  -2 -10   4        6.88        8.61      1.48 o
  -1 -10   4       85.08       96.52      3.63 o
   0 -10   4        0.39        1.14      0.84 o
   1 -10   4        2.72        2.39      0.90 o
   2 -10   4       35.82       33.50      1.58 o
   3 -10   4      214.95      208.11      5.10 o
   4 -10   4        5.42        3.65      1.03 o
   5 -10   4       25.28       23.97      1.58 o
   6 -10   4       39.74       40.85      2.25 o
   7 -10   4        1.91        5.06      2.30 o
   8 -10   4        0.66        0.92      1.53 o
   9 -10   4        1.61        0.67      1.50 o
  10 -10   4        3.01        2.64      1.88 o
  -7  -9   4        4.22        2.21      1.88 o
  -6  -9   4       64.31       67.73      2.99 o
  -5  -9   4        0.36        2.24      1.22 o
  -4  -9   4       21.69       19.75      1.56 o
  -3  -9   4        4.64        4.55      1.09 o
  -2  -9   4        3.74        2.44      1.05 o
  -1  -9   4       62.07       61.73      1.95 o
   0  -9   4      701.78      659.04     10.21 o
   1  -9   4       63.31       62.10      1.81 o
   2  -9   4      349.25      322.04      5.31 o
   3  -9   4       77.31       86.76      2.50 o
   4  -9   4      122.86      121.22      3.01 o
   5  -9   4       77.74       72.77      2.21 o
   6  -9   4        2.84        3.02      0.87 o
   7  -9   4       74.15       73.46      2.33 o
   8  -9   4        2.80        3.61      1.15 o
   9  -9   4        5.48        3.37      1.42 o
  10  -9   4       12.58       12.01      1.42 o
  -8  -8   4        0.01        0.91      1.60 o
  -7  -8   4       37.02       39.51      2.72 o
  -6  -8   4        1.72        2.19      1.19 o
  -5  -8   4       29.88       26.16      1.82 o
  -4  -8   4        9.82       10.79      1.23 o
  -3  -8   4       39.85       36.15      1.81 o
  -2  -8   4       48.92       45.79      1.65 o
  -1  -8   4       54.98       57.21      1.77 o
   0  -8   4       11.65        7.10      0.77 o
   1  -8   4       26.13       26.62      0.89 o
   2  -8   4       34.61       31.09      1.09 o
   3  -8   4      104.74       93.31      2.79 o
   4  -8   4      477.99      482.34      7.58 o
   5  -8   4       34.79       38.88      1.52 o
   6  -8   4        0.08       -0.41      0.64 o
   7  -8   4       86.14       84.56      3.09 o
   8  -8   4        6.32        4.23      1.44 o
   9  -8   4        0.10       -0.82      0.82 o
  10  -8   4       21.67       22.16      2.33 o
  -9  -7   4        0.23        0.08      2.47 o
  -8  -7   4        6.49        7.41      1.61 o
  -7  -7   4       12.16       13.83      1.54 o
  -6  -7   4        6.13        7.47      1.29 o
  -5  -7   4        0.00       -0.56      0.85 o
  -4  -7   4       31.86       29.71      1.82 o
  -3  -7   4        1.30        2.84      0.75 o
  -2  -7   4      339.74      343.51      6.70 o
  -1  -7   4       42.11       35.56      1.32 o
   0  -7   4      362.76      339.89      4.78 o
   1  -7   4       16.25       18.72      0.67 o
   2  -7   4       88.87       94.64      2.18 o
   3  -7   4      106.80       96.82      2.00 o
   4  -7   4      346.73      338.10      5.47 o
   5  -7   4      164.81      176.80      3.17 o
   6  -7   4       62.60       62.71      1.50 o
   7  -7   4      345.42      345.69      8.32 o
   8  -7   4       88.85       85.62      2.91 o
   9  -7   4        9.38       12.13      1.14 o
  10  -7   4       44.69       49.30      2.08 o
  11  -7   4        5.32        6.10      0.94 o
  -9  -6   4       11.21        9.82      1.77 o
  -8  -6   4       14.30       16.63      1.82 o
  -7  -6   4      101.35      100.68      3.25 o
  -6  -6   4        2.61       -0.61      0.85 o
  -5  -6   4        3.22        4.79      1.16 o
  -4  -6   4       52.49       64.79      1.82 o
  -3  -6   4      224.69      247.44      4.04 o
  -2  -6   4        0.77        1.88      0.46 o
  -1  -6   4        0.43        0.20      0.38 o
   0  -6   4        3.99        3.98      0.40 o
   1  -6   4      140.95      150.53      2.18 o
   2  -6   4      477.52      481.56      6.88 o
   3  -6   4       39.42       48.79      1.44 o
   4  -6   4       21.32       27.75      0.93 o
   5  -6   4        5.58        4.56      0.43 o
   6  -6   4      121.97      116.10      2.82 o
   7  -6   4      616.15      635.79     13.98 o
   8  -6   4      111.14      116.95      4.40 o
   9  -6   4        0.01       -0.53      0.53 o
  10  -6   4       11.11       10.30      1.15 o
  11  -6   4        7.51        5.98      2.11 o
 -10  -5   4        0.14        0.28      1.34 o
  -9  -5   4        4.23        5.28      1.42 o
  -8  -5   4       10.01        9.42      1.52 o
  -7  -5   4       14.43       16.11      1.39 o
  -6  -5   4       64.90       58.86      2.31 o
  -5  -5   4      115.44      118.81      2.94 o
  -4  -5   4      179.85      170.09      3.32 o
  -3  -5   4        6.64        6.96      0.63 o
  -2  -5   4       49.27       37.90      1.18 o
  -1  -5   4       43.60       58.60      1.14 o
   0  -5   4      887.72      984.90     11.57 o
   1  -5   4        2.26        5.29      0.53 o
   2  -5   4       41.44       65.28      1.31 o
   3  -5   4      117.55      136.14      2.31 o
   4  -5   4        0.33       -0.18      0.22 o
   5  -5   4       97.07       97.02      2.50 o
   6  -5   4      481.03      453.88      8.50 o
   7  -5   4       15.91       15.12      2.17 o
   8  -5   4        3.13        3.19      0.85 o
   9  -5   4       35.65       36.34      4.17 o
  10  -5   4        2.06        3.87      2.77 o
  11  -5   4       27.02       25.84      4.54 o
 -10  -4   4        1.39        2.56      1.27 o
  -9  -4   4       36.17       42.99      2.46 o
  -8  -4   4       11.40       12.85      1.52 o
  -7  -4   4        8.17        6.98      1.46 o
  -6  -4   4       74.29       74.69      2.21 o
  -5  -4   4      200.26      192.68      3.97 o
  -4  -4   4      229.40      257.98      4.45 o
  -3  -4   4       50.10       59.07      1.33 o
  -2  -4   4      195.85      182.93      2.61 o
  -1  -4   4      108.59      128.71      1.85 o
   0  -4   4      565.80      578.25      6.28 o
   1  -4   4        8.43       16.68      0.75 o
   2  -4   4      310.85      323.37      4.63 o
   3  -4   4      189.57      201.42      2.78 o
   4  -4   4      154.45      171.21      2.54 o
   5  -4   4     1073.23     1088.42     25.85 o
   6  -4   4      285.00      302.89      9.12 o
   7  -4   4        1.96        3.57      1.62 o
   8  -4   4       13.53       15.56      2.05 o
   9  -4   4       34.09       37.14      3.00 o
  10  -4   4        3.13        1.25      1.96 o
  11  -4   4       51.32       56.51      4.14 o
 -11  -3   4       16.57       12.53      2.75 o
 -10  -3   4        0.48        1.34      1.16 o
  -9  -3   4        2.14        1.13      1.08 o
  -8  -3   4       93.19       92.15      2.79 o
  -7  -3   4       61.59       50.80      1.80 o
  -6  -3   4       87.24       79.30      1.96 o
  -5  -3   4        5.19        9.97      0.73 o
  -4  -3   4        0.31        0.38      0.35 o
  -3  -3   4      831.07      876.53     11.80 o
  -2  -3   4        3.08        0.79      0.27 o
  -1  -3   4       99.02      106.28      1.40 o
   0  -3   4      395.86      400.77      4.20 o
   1  -3   4       26.53       31.31      0.66 o
   2  -3   4       12.24       10.56      0.47 o
   3  -3   4       13.54       17.46      1.36 o
   4  -3   4     1980.57     1989.78     43.76 o
   5  -3   4       49.94       56.00      2.12 o
   6  -3   4      318.22      332.57      7.47 o
   7  -3   4        8.19        8.66      1.74 o
   8  -3   4       56.38       46.55      3.07 o
   9  -3   4        0.06       -0.52      1.49 o
  10  -3   4        9.34       13.94      2.41 o
  11  -3   4       94.25      105.14      7.59 o
 -11  -2   4        0.34       -0.72      3.15 o
 -10  -2   4       79.09       83.89      3.56 o
  -9  -2   4        0.00       -0.81      0.92 o
  -8  -2   4       68.87       60.49      1.94 o
  -7  -2   4      235.91      226.40      3.99 o
  -6  -2   4       11.61       11.31      0.73 o
  -5  -2   4      287.83      298.35      4.48 o
  -4  -2   4      226.25      217.79      2.99 o
  -3  -2   4        1.11        6.57      0.45 o
  -2  -2   4     2154.78     2191.20     23.71 o
  -1  -2   4      112.02      102.56      1.27 o
   0  -2   4      133.45      129.68      1.55 o
   1  -2   4      514.90      541.92      6.85 o
   2  -2   4        7.70        5.13      0.35 o
   3  -2   4       11.48       20.54      0.58 o
   4  -2   4      469.06      491.86     11.67 o
   5  -2   4      106.08      122.15      3.70 o
   6  -2   4       29.17       31.25      1.63 o
   7  -2   4       19.12       22.93      2.02 o
   8  -2   4       15.27       19.27      2.14 o
   9  -2   4       28.46       32.07      2.82 o
  10  -2   4        6.74        7.55      2.07 o
 -12  -1   4       46.10       55.71      5.22 o
 -11  -1   4        0.92        2.38      1.71 o
 -10  -1   4      117.44      124.09      8.61 o
  -9  -1   4      112.63      117.93      3.22 o
  -8  -1   4       43.76       39.68      1.41 o
  -7  -1   4      170.00      166.29      2.89 o
  -6  -1   4      101.23       88.23      1.81 o
  -5  -1   4      701.68      797.99     10.72 o
  -4  -1   4      106.77      102.29      1.74 o
  -3  -1   4       58.48       55.78      1.42 o
  -2  -1   4      122.32      126.54      1.67 o
  -1  -1   4        0.44        1.19      0.22 o
   0  -1   4       61.36       57.42      0.81 o
   1  -1   4      498.12      503.30      6.34 o
   2  -1   4      120.22      101.67      1.62 o
   3  -1   4      159.86      179.17      2.79 o
   4  -1   4        4.19        5.84      0.86 o
   5  -1   4       19.68       14.38      0.66 o
   6  -1   4        4.96        2.71      0.78 o
   7  -1   4       70.65       62.57      4.88 o
   8  -1   4       26.97       34.61      3.91 o
   9  -1   4        4.54        5.77      0.79 o
  10  -1   4        8.81        8.60      0.99 o
 -12   0   4        0.06        3.38      3.06 o
 -11   0   4        3.34        4.66      1.75 o
 -10   0   4        0.63        1.02      0.74 o
  -9   0   4       97.47       92.37      2.46 o
  -8   0   4      465.28      449.74      6.48 o
  -7   0   4      129.68      130.03      2.36 o
  -6   0   4       20.97       18.30      0.76 o
  -5   0   4       17.92        8.50      0.55 o
  -4   0   4      246.38      240.94      3.36 o
  -3   0   4     1830.94     1868.68     21.22 o
  -2   0   4      349.00      352.59      4.12 o
  -1   0   4      490.96      523.33      5.66 o
   0   0   4      106.87      106.43      1.30 o
   1   0   4        0.66        0.50      0.19 o
   2   0   4       42.05       39.85      0.94 o
   3   0   4      298.77      307.85      5.26 o
   4   0   4      511.20      534.34      9.92 o
   5   0   4        1.80        0.93      0.53 o
   6   0   4        0.32        0.19      0.46 o
   7   0   4       12.09       17.46      1.32 o
   8   0   4       49.79       48.34      3.36 o
   9   0   4        5.81        2.24      0.88 o
  10   0   4        4.44        3.26      0.98 o
 -12   1   4        0.00        1.21      1.56 o
 -11   1   4        2.36        3.29      2.37 o
 -10   1   4        0.10        0.57      0.88 o
  -9   1   4      252.43      250.08      4.82 o
  -8   1   4       77.24       78.86      1.76 o
  -7   1   4       16.20       19.22      0.75 o
  -6   1   4        3.42        5.64      0.50 o
  -5   1   4      694.58      772.95     10.31 o
  -4   1   4      183.12      170.54      2.51 o
  -3   1   4     1794.48     1786.45     21.67 o
  -2   1   4      208.48      203.50      2.19 o
  -1   1   4     2689.08     2651.54     28.93 o
   0   1   4       87.61       85.81      1.03 o
   1   1   4       88.68       85.75      1.38 o
   2   1   4      218.11      268.12      3.84 o
   3   1   4      290.17      304.03      6.55 o
   4   1   4        5.72       10.21      0.54 o
   5   1   4      173.41      170.39      3.34 o
   6   1   4       15.23       16.17      1.26 o
   7   1   4       13.03       12.29      1.15 o
   8   1   4        3.50        0.80      0.83 o
   9   1   4       31.06       34.59      1.96 o
  10   1   4       34.91       37.85      2.93 o
 -12   2   4        0.03       -1.44      1.44 o
 -11   2   4        0.65        0.38      0.86 o
 -10   2   4       31.53       31.11      1.91 o
  -9   2   4        3.74        3.97      0.69 o
  -8   2   4        7.28        7.57      0.68 o
  -7   2   4       13.97       14.25      0.70 o
  -6   2   4        0.17        0.49      0.38 o
  -5   2   4       48.42       40.46      1.04 o
  -4   2   4     2036.64     2109.80     24.15 o
  -3   2   4      420.17      433.24      5.30 o
  -2   2   4        6.74        9.33      0.45 o
  -1   2   4       79.06      103.64      1.50 o
   0   2   4     1333.96     1427.63     15.62 o
   1   2   4       12.69       11.87      0.39 o
   2   2   4     1318.92     1359.45     17.79 o
   3   2   4      177.70      163.82      2.65 o
   4   2   4      302.44      333.33      4.77 o
   5   2   4        1.49        1.51      0.47 o
   6   2   4        6.39        2.02      0.96 o
   7   2   4        0.72        0.06      0.82 o
   8   2   4      122.89      127.58      4.07 o
   9   2   4       11.01       12.96      2.02 o
 -12   3   4        0.03       -0.11      1.41 o
 -11   3   4        1.55        0.84      0.74 o
 -10   3   4       12.63        8.04      1.06 o
  -9   3   4        0.02        0.05      0.54 o
  -8   3   4        1.24        2.15      0.46 o
  -7   3   4      116.76      124.47      2.13 o
  -6   3   4        0.58        0.30      0.37 o
  -5   3   4        1.16        1.02      0.34 o
  -4   3   4      113.58      100.30      1.73 o
  -3   3   4     1703.56     1724.81     21.07 o
  -2   3   4        1.54        1.87      0.34 o
  -1   3   4      794.01      846.49     10.14 o
   0   3   4      148.34      131.76      1.84 o
   1   3   4      361.07      343.16      4.33 o
   2   3   4      127.47      154.93      3.11 o
   3   3   4        1.67        0.90      0.46 o
   4   3   4       12.99       12.99      0.69 o
   5   3   4       42.12       37.39      1.84 o
   6   3   4       16.18       16.80      1.14 o
   7   3   4       45.01       47.62      2.38 o
   8   3   4       10.77        8.72      2.01 o
   9   3   4        4.41        2.35      1.71 o
 -12   4   4       11.39       10.43      1.53 o
 -11   4   4        9.18        7.51      1.14 o
 -10   4   4      113.59      113.10      3.38 o
  -9   4   4       11.30       10.25      0.83 o
  -8   4   4        0.20        0.12      0.43 o
  -7   4   4        1.71        0.74      0.42 o
  -6   4   4      739.07      759.22      9.69 o
  -5   4   4       97.93       93.39      2.12 o
  -4   4   4       94.77      102.58      1.72 o
  -3   4   4      150.51      157.45      2.68 o
  -2   4   4      481.90      492.17      6.18 o
  -1   4   4       59.69       73.57      1.44 o
   0   4   4       56.50       42.69      1.07 o
   1   4   4       96.52       94.42      1.60 o
   2   4   4      199.18      198.90      3.81 o
   3   4   4        0.10       -0.43      0.51 o
   4   4   4     1570.53     1568.70     20.58 o
   5   4   4        2.31        1.82      0.74 o
   6   4   4        4.89        7.19      1.07 o
   7   4   4      103.03      111.87      3.54 o
   8   4   4        3.50        1.57      1.72 o
 -12   5   4        9.39       14.44      2.49 o
 -11   5   4       19.35       20.71      1.85 o
 -10   5   4        1.03        2.29      0.66 o
  -9   5   4        0.76        0.49      0.74 o
  -8   5   4       44.63       54.20      1.46 o
  -7   5   4       83.55       85.50      1.84 o
  -6   5   4       79.82       78.85      1.75 o
  -5   5   4       33.63       38.08      1.52 o
  -4   5   4        9.30        7.44      0.56 o
  -3   5   4      517.48      530.42      7.04 o
  -2   5   4      176.86      215.88      3.28 o
  -1   5   4       85.27      112.14      2.01 o
   0   5   4      530.15      542.49      7.26 o
   1   5   4      186.05      197.85      2.91 o
   2   5   4      283.24      282.16      4.85 o
   3   5   4      244.18      244.81      4.72 o
   4   5   4        0.18       -0.62      0.62 o
   5   5   4       51.47       55.05      2.50 o
   6   5   4        0.01        0.92      1.04 o
   7   5   4       23.12       23.04      1.75 o
   8   5   4       11.82       12.55      2.44 o
 -12   6   4        5.70        1.17      1.82 o
 -11   6   4       25.33       18.54      1.94 o
 -10   6   4        9.35       12.78      1.03 o
  -9   6   4        1.32        0.73      0.71 o
  -8   6   4      249.06      235.91      4.30 o
  -7   6   4        4.92        6.05      0.80 o
  -6   6   4        3.65        3.68      0.58 o
  -5   6   4       96.23       97.86      2.07 o
  -4   6   4       54.50       43.28      1.22 o
  -3   6   4       24.43       22.49      0.94 o
  -2   6   4      144.81      164.64      2.94 o
  -1   6   4        4.25        4.15      0.52 o
   0   6   4      505.68      531.73      7.25 o
   1   6   4        0.01       -0.34      0.46 o
   2   6   4      242.58      243.80      4.78 o
   3   6   4       26.00       24.12      1.33 o
   4   6   4        2.75        1.57      0.88 o
   5   6   4       72.85       72.91      3.08 o
   6   6   4        1.66        1.14      1.23 o
   7   6   4       15.43       14.39      1.72 o
 -12   7   4        2.49        2.14      1.61 o
 -11   7   4        2.96        2.70      1.39 o
 -10   7   4        8.09        7.32      1.07 o
  -9   7   4        0.87       -0.81      0.81 o
  -8   7   4       34.00       28.20      1.29 o
  -7   7   4       35.37       34.46      1.37 o
  -6   7   4      347.96      329.71      5.65 o
  -5   7   4       15.99       14.16      0.88 o
  -4   7   4       60.72       52.15      1.42 o
  -3   7   4        6.13        8.32      0.71 o
  -2   7   4       54.28       51.72      1.60 o
  -1   7   4       28.85       25.33      1.20 o
   0   7   4      122.00      116.40      2.28 o
   1   7   4      328.94      316.77      5.84 o
   2   7   4        1.73        2.50      0.69 o
   3   7   4       20.11       19.42      1.30 o
   4   7   4       10.75        7.69      1.25 o
   5   7   4      122.21      128.87      4.44 o
   6   7   4       12.53       15.09      1.83 o
   7   7   4       19.41       16.87      3.70 o
 -12   8   4        1.28        3.23      2.06 o
 -11   8   4       35.45       36.16      3.88 o
 -10   8   4       44.62       44.00      2.07 o
  -9   8   4       60.78       61.12      2.66 o
  -8   8   4       39.93       34.87      1.61 o
  -7   8   4        5.00        6.48      0.93 o
  -6   8   4       11.90       13.45      1.13 o
  -5   8   4       17.02       15.66      1.20 o
  -4   8   4      169.99      174.88      3.07 o
  -3   8   4        4.62        3.07      1.08 o
  -2   8   4      298.33      298.79      5.29 o
  -1   8   4       45.32       38.91      1.80 o
   0   8   4        1.90       -0.66      0.79 o
   1   8   4        0.52       -0.34      0.81 o
   2   8   4       11.55       10.78      0.91 o
   3   8   4        1.44        1.79      0.88 o
   4   8   4        3.62        3.78      1.18 o
   5   8   4       17.07       15.41      2.47 o
   6   8   4       15.64       13.08      1.93 o
 -12   9   4        1.28        0.16      2.31 o
 -11   9   4       12.13       14.61      1.50 o
 -10   9   4       53.31       53.95      2.40 o
  -9   9   4       11.91       11.75      1.35 o
  -8   9   4       49.52       54.36      2.10 o
  -7   9   4       55.13       53.51      2.21 o
  -6   9   4      111.26      130.17      3.33 o
  -5   9   4       30.24       31.20      1.61 o
  -4   9   4       45.75       40.55      1.81 o
  -3   9   4      264.66      267.70      5.44 o
  -2   9   4        9.91       10.36      1.01 o
  -1   9   4        4.53        4.60      1.00 o
   0   9   4       33.43       26.68      1.54 o
   1   9   4        0.84       -0.31      0.91 o
   2   9   4        2.74        1.68      0.75 o
   3   9   4       11.45       15.19      1.62 o
   4   9   4       30.21       32.96      2.44 o
   5   9   4        1.12        0.66      1.42 o
 -11  10   4       10.57       11.52      1.53 o
 -10  10   4        0.26        1.19      1.09 o
  -9  10   4       13.87       14.29      1.52 o
  -8  10   4        2.98        3.39      1.03 o
  -7  10   4        3.59        4.80      1.06 o
  -6  10   4       22.75       23.58      1.55 o
  -5  10   4       36.42       34.75      2.22 o
  -4  10   4       17.98       21.96      1.56 o
  -3  10   4        3.97        3.23      1.17 o
  -2  10   4       18.39       20.19      1.70 o
  -1  10   4        7.20        3.45      1.20 o
   0  10   4        1.47        3.47      1.18 o
   1  10   4      169.59      171.43      4.44 o
   2  10   4       26.13       28.40      1.53 o
   3  10   4        2.66        3.00      1.28 o
   4  10   4        2.31       -0.71      1.64 o
 -10  11   4       22.75       29.36      2.22 o
  -9  11   4        0.26       -1.01      1.01 o
  -8  11   4        4.95        4.37      1.32 o
  -7  11   4        3.22        1.12      0.96 o
  -6  11   4       16.49       15.42      1.43 o
  -5  11   4       11.71       12.23      1.74 o
  -4  11   4       53.57       48.25      2.39 o
  -3  11   4        0.01        0.07      1.35 o
  -2  11   4       26.60       26.42      2.36 o
  -1  11   4       35.21       26.48      2.02 o
   0  11   4      101.66      110.19      3.28 o
   1  11   4        0.79        1.20      0.99 o
   2  11   4        0.23       -0.80      1.01 o
 -10  12   4        0.27        2.09      2.72 o
  -9  12   4        3.36        1.45      1.35 o
  -8  12   4        0.62        0.46      1.25 o
  -7  12   4       28.44       34.08      1.99 o
  -6  12   4       63.90       69.09      2.67 o
  -5  12   4        0.24       -0.95      1.15 o
  -4  12   4        3.59        7.10      1.47 o
  -3  12   4       53.12       54.08      3.17 o
  -2  12   4        0.07       -1.43      1.43 o
  -1  12   4        8.10        8.90      1.45 o
   0  12   4       19.52       19.48      1.83 o
   1  12   4       32.71       36.84      1.99 o
  -8  13   4        0.16       -1.36      1.36 o
  -7  13   4        0.31       -1.42      1.42 o
  -6  13   4        0.05       -0.41      1.40 o
  -5  13   4        4.98        4.74      1.81 o
  -4  13   4        1.00        0.28      1.36 o
  -3  13   4       11.54       12.76      2.24 o
  -2  13   4       93.56      101.71      5.36 o
  -1  13   4       10.15       10.44      1.87 o
   1 -14   5        1.82        4.40      2.77 o
   2 -14   5        6.97       12.11      2.78 o
   3 -14   5       30.12       33.67      3.21 o
   4 -14   5        6.82        3.61      2.59 o
  -2 -13   5       36.53       53.64      4.15 o
  -1 -13   5       17.30       23.82      3.04 o
   0 -13   5       10.70       13.60      2.52 o
   1 -13   5        1.73        1.13      1.21 o
   2 -13   5       17.65       16.28      2.22 o
   3 -13   5        0.83       -1.03      1.41 o
   4 -13   5        2.19        4.31      1.34 o
   5 -13   5        5.65        5.40      1.68 o
   6 -13   5        1.44        3.03      1.47 o
   7 -13   5        0.39       -1.80      1.80 o
  -3 -12   5       30.43       33.54      2.62 o
  -2 -12   5        3.14        7.57      2.26 o
  -1 -12   5       21.12       18.04      2.65 o
   0 -12   5       40.17       40.56      3.83 o
   1 -12   5       11.31        6.60      1.33 o
   2 -12   5       51.29       49.41      3.88 o
   3 -12   5       33.41       37.25      2.23 o
   4 -12   5        0.00       -1.03      1.03 o
   5 -12   5        0.91        0.36      1.28 o
   6 -12   5       12.53       14.06      1.76 o
   7 -12   5        2.93        3.45      2.03 o
   8 -12   5       14.95       16.76      3.68 o
  -5 -11   5        8.02        5.51      2.78 o
  -4 -11   5       13.77       15.32      1.92 o
  -3 -11   5       16.83       19.05      2.02 o
  -2 -11   5       45.02       42.35      5.83 o
  -1 -11   5       26.37       23.67      5.06 o
   0 -11   5       26.10       27.82      1.87 o
   1 -11   5        3.52        2.10      0.93 o
   2 -11   5       48.24       46.03      2.31 o
   3 -11   5       29.97       25.84      1.81 o
   4 -11   5        7.41        5.92      1.24 o
   5 -11   5        0.39       -0.40      1.51 o
   6 -11   5        3.40        6.99      1.41 o
   7 -11   5       27.12       29.28      2.02 o
   8 -11   5        1.91        4.19      2.16 o
   9 -11   5        0.13        1.03      1.83 o
  -6 -10   5       13.09       11.94      2.04 o
  -5 -10   5        6.62        8.27      1.83 o
  -4 -10   5       16.81       18.88      1.93 o
  -3 -10   5       43.22       47.38      2.83 o
  -2 -10   5       59.12       59.50      3.15 o
  -1 -10   5        3.46        3.28      1.31 o
   0 -10   5        0.22        1.76      0.93 o
   1 -10   5      284.81      259.57      6.32 o
   2 -10   5       81.90       74.95      2.93 o
   3 -10   5       10.83       12.31      1.35 o
   4 -10   5        5.76        3.33      1.03 o
   5 -10   5       90.47       85.88      3.31 o
   6 -10   5       25.46       21.82      1.72 o
   7 -10   5        0.09        0.27      0.92 o
   8 -10   5       10.17       10.19      2.07 o
   9 -10   5        4.03        3.40      1.75 o
  -7  -9   5        1.35       -1.72      1.72 o
  -6  -9   5        7.21        5.56      1.67 o
  -5  -9   5       85.66       85.87      4.92 o
  -4  -9   5        7.93        6.37      1.42 o
  -3  -9   5       90.99       92.10      3.48 o
  -2  -9   5      186.94      187.17      5.32 o
  -1  -9   5       15.04       16.79      1.26 o
   0  -9   5      153.18      154.77      3.65 o
   1  -9   5      123.45      130.99      3.20 o
   2  -9   5      296.35      298.04      6.56 o
   3  -9   5        0.76       -0.83      0.83 o
   4  -9   5        0.43        0.02      1.06 o
   5  -9   5       54.02       54.98      1.91 o
   6  -9   5       23.39       22.25      1.41 o
   7  -9   5       47.54       47.72      1.82 o
   8  -9   5        0.00       -0.29      0.95 o
   9  -9   5       20.17       23.15      1.78 o
  10  -9   5        5.15        1.98      3.49 o
  -8  -8   5        1.94        3.10      1.59 o
  -7  -8   5       13.93       15.24      1.72 o
  -6  -8   5        3.76        5.04      1.31 o
  -5  -8   5       27.51       22.82      1.78 o
  -4  -8   5       13.46       18.50      1.49 o
  -3  -8   5       65.48       65.11      2.46 o
  -2  -8   5        3.69        0.43      0.72 o
  -1  -8   5       38.20       35.85      1.73 o
   0  -8   5        1.04        1.08      0.49 o
   1  -8   5      127.83      126.39      2.25 o
   2  -8   5      131.41      134.70      3.20 o
   3  -8   5        5.95        4.79      0.80 o
   4  -8   5      164.51      153.05      3.40 o
   5  -8   5       24.05       22.20      1.16 o
   6  -8   5       43.66       46.23      1.89 o
   7  -8   5        0.00       -0.53      0.85 o
   8  -8   5        2.87        2.88      0.99 o
   9  -8   5       94.79       90.79      3.52 o
  10  -8   5        0.10        0.03      0.82 o
  -9  -7   5        0.01       -1.02      2.52 o
  -8  -7   5        4.46        5.18      1.58 o
  -7  -7   5       80.66       72.25      4.16 o
  -6  -7   5      212.68      203.80      5.21 o
  -5  -7   5       28.71       24.85      1.97 o
  -4  -7   5       26.77       27.50      1.59 o
  -3  -7   5       27.02       21.39      1.67 o
  -2  -7   5       22.46       21.65      1.13 o
  -1  -7   5      105.02      107.30      2.42 o
   0  -7   5       33.86       31.94      0.97 o
   1  -7   5       27.52       26.92      0.84 o
   2  -7   5       54.75       51.94      1.56 o
   3  -7   5      183.14      167.25      3.02 o
   4  -7   5       48.69       55.15      1.52 o
   5  -7   5       26.32       27.68      1.21 o
   6  -7   5      366.29      376.87      6.42 o
   7  -7   5        0.06        0.37      0.80 o
   8  -7   5       46.90       52.55      2.64 o
   9  -7   5       13.09       14.78      1.96 o
  10  -7   5       35.50       33.47      1.78 o
  -9  -6   5        8.88        5.63      1.63 o
  -8  -6   5        1.28        3.12      1.36 o
  -7  -6   5       36.37       28.94      1.85 o
  -6  -6   5       72.65       71.86      2.82 o
  -5  -6   5       31.68       36.15      1.89 o
  -4  -6   5        9.84        8.02      0.90 o
  -3  -6   5       74.03       76.71      2.00 o
  -2  -6   5       34.73       32.08      1.24 o
  -1  -6   5      571.14      523.77      6.60 o
   0  -6   5      323.66      308.50      3.91 o
   1  -6   5        2.37        2.17      0.44 o
   2  -6   5        9.52        8.59      0.57 o
   3  -6   5        0.04        0.25      0.43 o
   4  -6   5       87.77       91.02      2.25 o
   5  -6   5      108.67      107.48      1.87 o
   6  -6   5      163.20      172.49      4.62 o
   7  -6   5        0.07       -0.33      0.73 o
   8  -6   5        6.92        7.17      1.69 o
   9  -6   5        2.26        2.50      0.73 o
  10  -6   5        1.78        1.03      0.69 o
 -10  -5   5        3.63        1.16      1.39 o
  -9  -5   5        0.04        0.59      1.18 o
  -8  -5   5        2.16        0.50      1.71 o
  -7  -5   5       18.96       19.81      2.02 o
  -6  -5   5      112.27      110.12      3.27 o
  -5  -5   5        0.66        0.70      0.70 o
  -4  -5   5       54.37       58.35      1.91 o
  -3  -5   5      154.54      130.19      2.67 o
  -2  -5   5      132.29      144.32      2.47 o
  -1  -5   5       14.35       14.46      0.74 o
   0  -5   5      221.82      278.56      3.50 o
   1  -5   5      467.69      468.55      5.84 o
   2  -5   5       56.88       69.00      1.49 o
   3  -5   5       10.49       12.51      0.58 o
   4  -5   5      822.90      823.40     13.39 o
   5  -5   5      102.76       93.54      1.60 o
   6  -5   5      192.04      182.70      4.98 o
   7  -5   5       46.02       42.25      2.45 o
   8  -5   5        4.90        4.68      0.71 o
   9  -5   5       11.60        9.47      1.25 o
  10  -5   5       36.32       45.46      4.80 o
 -10  -4   5        0.36        0.17      1.21 o
  -9  -4   5       10.33       12.14      1.97 o
  -8  -4   5        9.63        7.69      1.18 o
  -7  -4   5        5.74        6.34      1.22 o
  -6  -4   5      127.03      125.40      3.07 o
  -5  -4   5      207.20      203.22      4.18 o
  -4  -4   5      389.84      388.24      6.33 o
  -3  -4   5      762.03      804.15     10.26 o
  -2  -4   5      773.51      791.82      8.59 o
  -1  -4   5       58.30       42.48      0.91 o
   0  -4   5      476.53      495.04      5.20 o
   1  -4   5      176.35      169.28      2.55 o
   2  -4   5      261.52      289.67      4.25 o
   3  -4   5       16.05       12.12      0.48 o
   4  -4   5      158.29      175.16      2.65 o
   5  -4   5        0.33        1.13      0.42 o
   6  -4   5       11.22       10.41      1.03 o
   7  -4   5        0.18       -0.02      0.43 o
   8  -4   5        0.80        1.55      0.82 o
   9  -4   5       45.66       60.44      5.24 o
  10  -4   5        1.16        5.81      2.72 o
 -11  -3   5       24.44       22.84      2.92 o
 -10  -3   5       17.64       22.65      1.91 o
  -9  -3   5        5.96        8.80      1.42 o
  -8  -3   5        0.18       -0.81      0.81 o
  -7  -3   5        3.77        6.65      0.99 o
  -6  -3   5       53.92       46.67      1.56 o
  -5  -3   5      390.69      373.25      6.06 o
  -4  -3   5      185.91      196.03      3.27 o
  -3  -3   5      720.05      727.48     10.69 o
  -2  -3   5       96.38      101.42      1.59 o
  -1  -3   5       84.45       82.83      1.25 o
   0  -3   5      526.73      532.44      6.07 o
   1  -3   5      488.08      537.39      6.45 o
   2  -3   5     1064.35     1111.07     14.68 o
   3  -3   5        6.42        6.11      0.43 o
   4  -3   5       48.82       63.00      1.29 o
   5  -3   5        1.25        1.27      0.42 o
   6  -3   5      122.75      106.76      4.41 o
   7  -3   5       28.52       29.54      2.31 o
   8  -3   5       22.58       28.23      6.63 o
   9  -3   5        2.29        0.61      2.13 o
  10  -3   5        3.66        0.49      2.64 o
 -11  -2   5        4.31        7.60      2.00 o
 -10  -2   5        7.05        7.43      1.30 o
  -9  -2   5        0.03       -0.96      0.96 o
  -8  -2   5       31.81       35.27      1.56 o
  -7  -2   5       92.74       87.59      1.99 o
  -6  -2   5      390.31      395.50      5.86 o
  -5  -2   5      250.09      264.16      3.85 o
  -4  -2   5      175.25      191.02      2.94 o
  -3  -2   5      109.89      148.65      2.49 o
  -2  -2   5      176.90      188.83      2.62 o
  -1  -2   5     1110.14     1090.94     11.37 o
   0  -2   5      846.15      878.81      9.71 o
   1  -2   5      101.92       88.18      1.42 o
   2  -2   5       48.19       44.43      1.03 o
   3  -2   5        5.42       12.93      1.05 o
   4  -2   5      133.84      119.71      1.90 o
   5  -2   5        0.23        0.24      0.59 o
   6  -2   5       19.58       21.63      0.99 o
   7  -2   5       15.72        8.43      0.92 o
   8  -2   5        2.79        3.24      0.83 o
   9  -2   5       16.39       17.50      1.59 o
  10  -2   5        5.49        2.45      0.97 o
 -12  -1   5        1.60        2.65      2.33 o
 -11  -1   5        1.76        2.32      1.75 o
 -10  -1   5       22.91       21.36      1.94 o
  -9  -1   5      220.25      210.69      4.52 o
  -8  -1   5        8.98        9.20      0.99 o
  -7  -1   5      323.60      339.16      5.17 o
  -6  -1   5      280.22      295.43      4.52 o
  -5  -1   5       43.74       54.06      1.25 o
  -4  -1   5      449.95      500.13      6.55 o
  -3  -1   5      869.93      906.44     12.01 o
  -2  -1   5      385.45      373.07      4.99 o
  -1  -1   5      832.74      846.85      9.88 o
   0  -1   5      391.97      344.44      4.23 o
   1  -1   5      315.01      305.37      4.70 o
   2  -1   5       14.31       15.74      0.54 o
   3  -1   5      118.84      105.60      1.92 o
   4  -1   5       89.25      108.16      1.89 o
   5  -1   5       36.95       32.13      1.67 o
   6  -1   5      334.95      331.11     15.19 o
   7  -1   5        3.48        1.44      0.63 o
   8  -1   5       88.22       72.68      6.77 o
   9  -1   5       16.85       14.29      1.10 o
  10  -1   5        5.75        5.05      0.99 o
 -12   0   5        0.01       -1.40      1.40 o
 -11   0   5        2.48        1.16      1.59 o
 -10   0   5      308.78      307.78      6.66 o
  -9   0   5      372.70      366.84     11.23 o
  -8   0   5        1.56        3.65      0.70 o
  -7   0   5       17.16       19.63      0.88 o
  -6   0   5       64.22       63.88      1.50 o
  -5   0   5       26.36       22.77      0.78 o
  -4   0   5     1033.69     1025.80     12.75 o
  -3   0   5     3338.55     3540.06     45.16 o
  -2   0   5        5.05        4.92      0.36 o
  -1   0   5       43.57       55.05      0.96 o
   0   0   5      141.24      125.37      1.69 o
   1   0   5       34.11       31.90      0.82 o
   2   0   5      268.43      272.78      4.22 o
   3   0   5      682.35      688.01      9.91 o
   4   0   5      437.31      472.03      7.32 o
   5   0   5       73.78       61.53      1.79 o
   6   0   5        1.76        2.38      0.69 o
   7   0   5       44.57       31.22      1.61 o
   8   0   5        0.01       -0.68      0.72 o
   9   0   5        7.15        7.22      1.11 o
  10   0   5       19.07       20.43      1.76 o
 -12   1   5        4.08        2.89      1.74 o
 -11   1   5        8.05        8.41      1.58 o
 -10   1   5       13.57       14.25      1.13 o
  -9   1   5       18.36       18.87      1.18 o
  -8   1   5       67.50       66.79      1.62 o
  -7   1   5       10.84        8.53      0.61 o
  -6   1   5      205.29      207.34      3.14 o
  -5   1   5       18.34       20.36      0.69 o
  -4   1   5        4.41        4.85      0.41 o
  -3   1   5      142.53      152.06      2.35 o
  -2   1   5      894.05      939.99     11.22 o
  -1   1   5      545.03      580.00      7.41 o
   0   1   5       89.36       76.71      1.01 o
   1   1   5     1049.71     1011.16     12.52 o
   2   1   5      188.14      208.16      3.15 o
   3   1   5       21.70       27.53      0.87 o
   4   1   5       19.16       20.31      0.91 o
   5   1   5        8.77        9.07      0.78 o
   6   1   5      203.08      211.94      6.10 o
   7   1   5       46.05       49.39      2.18 o
   8   1   5        0.25        0.70      0.88 o
   9   1   5       19.91       22.80      1.72 o
 -12   2   5       17.90       16.07      2.00 o
 -11   2   5        5.07        3.72      1.41 o
 -10   2   5       28.47       26.63      1.28 o
  -9   2   5       48.20       43.36      1.42 o
  -8   2   5       34.30       35.49      1.56 o
  -7   2   5       20.82       18.78      0.83 o
  -6   2   5       59.55       73.61      1.61 o
  -5   2   5      229.53      232.03      3.19 o
  -4   2   5       20.33       22.60      0.70 o
  -3   2   5      691.69      757.08     11.11 o
  -2   2   5     6115.29     6306.31     76.66 o
  -1   2   5       75.24      100.35      1.79 o
   0   2   5        5.06       12.08      0.42 o
   1   2   5      177.20      169.01      2.51 o
   2   2   5       84.39       85.64      1.66 o
   3   2   5      108.06      124.32      2.21 o
   4   2   5       57.75       55.49      1.56 o
   5   2   5      367.07      372.35      5.45 o
   6   2   5        4.18        2.17      1.19 o
   7   2   5        1.25        1.08      0.93 o
   8   2   5        0.21       -0.58      1.00 o
   9   2   5        1.81        1.86      1.73 o
 -12   3   5       30.35       30.45      2.94 o
 -11   3   5       18.52       12.73      2.01 o
 -10   3   5      108.15      100.57      2.47 o
  -9   3   5       51.58       45.66      1.43 o
  -8   3   5       15.65       12.81      0.74 o
  -7   3   5       35.46       40.25      1.14 o
  -6   3   5      120.53      108.75      2.10 o
  -5   3   5      262.83      269.50      3.64 o
  -4   3   5      118.26      123.52      2.43 o
  -3   3   5      826.08      807.07     11.01 o
  -2   3   5        3.56        4.16      0.42 o
  -1   3   5      158.99      205.44      3.23 o
   0   3   5      114.59      132.60      1.97 o
   1   3   5      470.25      477.98      5.54 o
   2   3   5      725.59      734.48     10.02 o
   3   3   5     1051.98     1067.69     14.33 o
   4   3   5       41.47       39.35      1.27 o
   5   3   5        0.39        0.19      0.91 o
   6   3   5        0.64       -0.52      0.75 o
   7   3   5        0.42        0.83      1.34 o
   8   3   5       32.72       37.29      4.27 o
 -12   4   5       13.46       16.01      1.98 o
 -11   4   5       31.10       31.65      2.02 o
 -10   4   5       30.56       30.09      1.39 o
  -9   4   5       30.50       32.29      1.28 o
  -8   4   5        0.77        0.41      0.54 o
  -7   4   5       18.52       17.52      0.81 o
  -6   4   5      137.41      139.78      2.57 o
  -5   4   5      183.09      173.30      2.99 o
  -4   4   5      473.44      462.70      6.29 o
  -3   4   5       10.73        5.17      0.50 o
  -2   4   5       38.95       32.12      0.90 o
  -1   4   5      253.64      270.80      4.16 o
   0   4   5       24.09       26.27      0.80 o
   1   4   5      175.71      157.45      2.32 o
   2   4   5      247.24      253.34      4.02 o
   3   4   5       64.78       66.90      1.68 o
   4   4   5      148.19      145.45      2.96 o
   5   4   5       15.60       15.71      1.23 o
   6   4   5       22.33       25.48      1.72 o
   7   4   5        0.65       -0.56      1.43 o
   8   4   5      109.19      131.43      5.93 o
 -12   5   5        7.52        8.49      1.70 o
 -11   5   5       54.44       50.59      2.60 o
 -10   5   5      259.61      264.31      5.98 o
  -9   5   5       10.39       12.77      0.99 o
  -8   5   5       76.43       69.11      1.95 o
  -7   5   5        0.01       -0.38      0.48 o
  -6   5   5        0.80        0.03      0.53 o
  -5   5   5      532.53      515.01      7.50 o
  -4   5   5      283.66      284.47      4.21 o
  -3   5   5        3.12        2.41      0.45 o
  -2   5   5       68.73       68.11      1.59 o
  -1   5   5       37.81       31.79      1.19 o
   0   5   5        1.39        1.09      0.43 o
   1   5   5      212.19      215.47      3.31 o
   2   5   5       24.57       22.75      1.11 o
   3   5   5       62.64       59.72      2.05 o
   4   5   5       76.07       69.06      2.09 o
   5   5   5       61.90       58.53      2.63 o
   6   5   5       77.71       76.43      3.10 o
   7   5   5       14.30       20.72      1.71 o
 -12   6   5       10.48        9.73      2.39 o
 -11   6   5        8.84       10.44      1.13 o
 -10   6   5       18.33       19.13      2.12 o
  -9   6   5        1.36       -0.12      0.85 o
  -8   6   5      378.62      377.25      7.75 o
  -7   6   5       49.61       52.80      1.88 o
  -6   6   5      168.85      174.41      3.47 o
  -5   6   5       32.91       33.50      1.22 o
  -4   6   5       28.44       23.32      0.94 o
  -3   6   5      304.56      321.98      4.82 o
  -2   6   5       45.62       47.08      1.50 o
  -1   6   5      368.89      352.64      5.44 o
   0   6   5       90.39       79.74      1.79 o
   1   6   5        9.41        9.35      0.85 o
   2   6   5      224.12      211.25      4.86 o
   3   6   5       12.89       13.18      1.24 o
   4   6   5       50.83       53.65      1.97 o
   5   6   5       18.24       11.08      2.41 o
   6   6   5       56.61       57.94      3.68 o
   7   6   5        6.67        4.58      2.64 o
 -12   7   5       52.54       56.73      5.13 o
 -11   7   5       14.11       14.38      2.15 o
 -10   7   5       51.56       54.07      2.30 o
  -9   7   5      100.46       93.03      3.06 o
  -8   7   5        9.19        6.23      0.96 o
  -7   7   5        0.51       -0.03      0.72 o
  -6   7   5      615.45      588.71      9.34 o
  -5   7   5       55.56       54.92      1.64 o
  -4   7   5      418.05      413.22      5.91 o
  -3   7   5       38.38       36.11      1.42 o
  -2   7   5      122.62      115.52      2.63 o
  -1   7   5       65.19       60.95      1.84 o
   0   7   5        0.42        0.39      0.66 o
   1   7   5       43.92       44.66      1.66 o
   2   7   5       71.27       67.97      2.64 o
   3   7   5       25.66       28.03      1.54 o
   4   7   5       28.38       27.95      2.06 o
   5   7   5       23.19       29.54      2.22 o
   6   7   5       14.44       13.17      1.84 o
 -12   8   5        0.05        0.81      1.61 o
 -11   8   5       51.44       58.22      2.45 o
 -10   8   5       10.18       12.07      1.41 o
  -9   8   5        0.63        0.35      0.91 o
  -8   8   5        4.95        4.97      1.27 o
  -7   8   5        9.71        6.49      1.26 o
  -6   8   5       23.24       21.57      1.53 o
  -5   8   5      474.85      462.60      8.37 o
  -4   8   5      173.40      174.93      3.64 o
  -3   8   5        9.97       11.23      1.00 o
  -2   8   5       60.68       58.87      1.91 o
  -1   8   5        5.39        3.68      0.92 o
   0   8   5       46.33       49.31      1.91 o
   1   8   5      102.95      100.54      2.68 o
   2   8   5      261.15      265.51      6.16 o
   3   8   5       42.18       44.46      1.98 o
   4   8   5        1.20        1.47      1.28 o
   5   8   5        0.00       -1.16      1.25 o
 -11   9   5        0.63        0.02      2.15 o
 -10   9   5        6.25        4.55      1.20 o
  -9   9   5        0.28        0.32      0.98 o
  -8   9   5       49.24       45.88      2.00 o
  -7   9   5        4.53        5.13      1.02 o
  -6   9   5      329.19      314.09      6.28 o
  -5   9   5        5.54        3.81      1.02 o
  -4   9   5        9.23        9.14      1.12 o
  -3   9   5        0.73        0.39      0.83 o
  -2   9   5       72.93       63.27      2.53 o
  -1   9   5      180.98      184.92      4.25 o
   0   9   5       83.97       87.19      2.75 o
   1   9   5        2.29        1.70      0.85 o
   2   9   5        2.39        2.75      1.06 o
   3   9   5        2.01        1.44      1.01 o
   4   9   5        6.38        4.69      1.56 o
 -11  10   5        2.82        2.17      1.90 o
 -10  10   5        0.90       -0.65      1.11 o
  -9  10   5        3.33        2.80      1.21 o
  -8  10   5        3.24        2.16      1.00 o
  -7  10   5       90.65       92.51      2.89 o
  -6  10   5       30.09       32.72      1.76 o
  -5  10   5       14.98       13.69      1.35 o
  -4  10   5        0.00        0.05      0.90 o
  -3  10   5        0.20       -0.57      1.23 o
  -2  10   5       36.94       36.54      2.06 o
  -1  10   5       19.28       17.01      1.62 o
   0  10   5       10.58       11.79      1.73 o
   1  10   5       14.48       12.53      1.91 o
   2  10   5        9.79        7.01      1.41 o
   3  10   5       24.39       23.78      2.70 o
 -10  11   5       10.43        9.77      2.09 o
  -9  11   5        0.15        0.73      1.21 o
  -8  11   5       79.46       87.04      4.08 o
  -7  11   5        2.37        2.61      1.08 o
  -6  11   5       16.37       14.83      1.45 o
  -5  11   5        0.52       -1.03      1.03 o
  -4  11   5       17.81       19.90      1.75 o
  -3  11   5        7.20        7.30      1.76 o
  -2  11   5       28.70       26.24      2.77 o
  -1  11   5        8.30        9.01      1.50 o
   0  11   5        3.30        4.60      1.51 o
   1  11   5        0.01       -0.91      0.91 o
   2  11   5       38.24       46.78      2.69 o
  -9  12   5        7.51        5.24      1.66 o
  -8  12   5       19.04       26.34      5.12 o
  -7  12   5        5.87        3.92      1.55 o
  -6  12   5        0.00       -0.60      1.16 o
  -5  12   5       12.03        9.19      1.60 o
  -4  12   5        4.15        1.56      1.33 o
  -3  12   5        8.19        5.12      2.40 o
  -2  12   5        2.14        1.98      1.72 o
  -1  12   5       13.57       13.91      1.79 o
   0  12   5        0.02       -0.63      1.22 o
  -8  13   5        7.80        3.57      2.94 o
  -7  13   5        0.10       -1.14      1.99 o
  -6  13   5        4.16        3.96      1.57 o
  -5  13   5        0.25        1.43      1.48 o
  -4  13   5       13.67       17.59      2.03 o
  -3  13   5        7.72        7.87      2.14 o
  -2  13   5        4.89       -0.26      2.34 o
  -1 -13   6       10.09        7.07      2.39 o
   0 -13   6       18.03       17.45      2.03 o
   1 -13   6       21.86       22.85      2.95 o
   2 -13   6        0.61        1.38      2.33 o
   3 -13   6       40.46       40.75      2.85 o
   4 -13   6       25.63       31.49      2.59 o
   5 -13   6       10.33       10.76      1.91 o
   6 -13   6        0.03       -0.92      2.01 o
  -3 -12   6       10.38       14.78      2.02 o
  -2 -12   6        8.51       10.44      2.42 o
  -1 -12   6        1.89        0.67      2.91 o
   0 -12   6       12.55       14.86      1.77 o
   1 -12   6       18.82       19.26      1.84 o
   2 -12   6        1.97        2.39      1.56 o
   3 -12   6        0.95       -0.47      1.15 o
   4 -12   6        0.79        0.81      1.87 o
   5 -12   6       22.49       26.17      2.26 o
   6 -12   6        1.56        1.59      1.39 o
   7 -12   6        6.52        3.41      1.40 o
  -5 -11   6        3.14        4.71      2.51 o
  -4 -11   6       48.00       50.66      2.93 o
  -3 -11   6        0.04        0.45      1.42 o
  -2 -11   6       18.98       19.50      2.61 o
  -1 -11   6       30.39       30.38      6.01 o
   0 -11   6        3.09        1.12      1.20 o
   1 -11   6        1.44        0.05      0.84 o
   2 -11   6        1.56       -0.03      1.03 o
   3 -11   6       27.29       27.83      1.88 o
   4 -11   6      105.11      107.44      3.48 o
   5 -11   6        0.23       -1.07      1.09 o
   6 -11   6        3.39       -0.92      2.18 o
   7 -11   6        1.74       -0.58      1.26 o
   8 -11   6       32.01       36.07      3.30 o
  -6 -10   6       25.19       25.36      2.50 o
  -5 -10   6       31.48       26.61      2.48 o
  -4 -10   6       25.40       26.31      2.18 o
  -3 -10   6        9.50        9.31      2.22 o
  -2 -10   6       97.40       98.99      8.94 o
  -1 -10   6        1.71        0.18      1.58 o
   0 -10   6        3.75        1.99      1.03 o
   1 -10   6       62.40       57.63      2.09 o
   2 -10   6       17.80       23.50      1.89 o
   3 -10   6        2.17        2.64      1.03 o
   4 -10   6        0.40       -0.52      1.44 o
   5 -10   6       20.60       18.89      2.17 o
   6 -10   6        4.73        3.59      1.15 o
   7 -10   6       14.70       14.93      2.26 o
   8 -10   6       44.62       49.51      4.33 o
   9 -10   6        8.56       11.92      2.72 o
  -7  -9   6        5.12        0.88      1.91 o
  -6  -9   6        1.49        2.26      1.49 o
  -5  -9   6       24.70       22.31      2.77 o
  -4  -9   6       82.23       82.72      3.39 o
  -3  -9   6       15.20       15.07      2.28 o
  -2  -9   6       13.35       11.28      2.29 o
  -1  -9   6        2.17        1.26      0.93 o
   0  -9   6      310.00      305.77      5.97 o
   1  -9   6       64.55       61.33      2.08 o
   2  -9   6      150.75      133.99      3.73 o
   3  -9   6       53.14       50.62      2.18 o
   4  -9   6      180.35      162.12      4.12 o
   5  -9   6        3.40        1.81      1.09 o
   6  -9   6        0.44       -0.75      0.88 o
   7  -9   6       62.42       53.59      3.36 o
   8  -9   6        4.40        6.36      1.76 o
   9  -9   6        0.35        1.84      1.83 o
  -8  -8   6        0.47        0.98      1.80 o
  -7  -8   6        1.49       -1.24      1.60 o
  -6  -8   6        2.07        3.39      1.46 o
  -5  -8   6       22.53       21.14      1.75 o
  -4  -8   6        6.69        5.09      1.16 o
  -3  -8   6      127.67      129.12      3.69 o
  -2  -8   6      130.64      120.64      2.84 o
  -1  -8   6      118.23      105.78      3.97 o
   0  -8   6       10.72       11.52      1.07 o
   1  -8   6      198.65      196.29      4.06 o
   2  -8   6       18.65       20.97      1.27 o
   3  -8   6        0.36       -0.16      0.65 o
   4  -8   6       15.36       18.75      1.17 o
   5  -8   6       18.61       18.40      1.28 o
   6  -8   6       28.70       35.73      1.59 o
   7  -8   6       35.29       39.76      2.17 o
   8  -8   6       20.29       16.99      1.55 o
   9  -8   6        5.94        4.92      1.20 o
  -9  -7   6        0.05       -2.09      2.09 o
  -8  -7   6        1.01        0.13      1.29 o
  -7  -7   6       27.59       26.77      4.79 o
  -6  -7   6        5.70        4.08      1.18 o
  -5  -7   6       28.47       33.22      1.93 o
  -4  -7   6       12.78        9.66      1.37 o
  -3  -7   6       10.29       10.60      1.59 o
  -2  -7   6      648.59      622.14      9.67 o
  -1  -7   6       29.84       30.21      1.40 o
   0  -7   6        2.89        1.56      0.53 o
   1  -7   6       51.88       59.66      1.45 o
   2  -7   6       13.65       12.05      0.87 o
   3  -7   6        1.89        0.80      0.49 o
   4  -7   6       59.31       66.22      1.79 o
   5  -7   6      300.47      296.21      5.45 o
   6  -7   6        7.98        9.15      1.18 o
   7  -7   6       14.89       14.04      1.31 o
   8  -7   6      179.15      188.82      7.97 o
   9  -7   6       53.57       55.25      2.66 o
  10  -7   6        1.80       -0.01      0.70 o
  -9  -6   6        0.04       -0.23      1.23 o
  -8  -6   6        1.84        2.00      1.35 o
  -7  -6   6        3.91        1.70      1.03 o
  -6  -6   6       14.15       14.07      2.58 o
  -5  -6   6       43.36       37.30      1.92 o
  -4  -6   6       54.68       56.32      2.68 o
  -3  -6   6       14.05       11.72      1.18 o
  -2  -6   6       12.11       12.02      0.91 o
  -1  -6   6      208.83      214.27      3.32 o
   0  -6   6       52.63       52.08      1.18 o
   1  -6   6        0.05        0.10      0.39 o
   2  -6   6       26.47       25.44      0.90 o
   3  -6   6       25.48       21.80      1.46 o
   4  -6   6       36.42       35.44      1.12 o
   5  -6   6      501.26      507.50     11.28 o
   6  -6   6        0.89        0.77      0.77 o
   7  -6   6       44.92       40.35      1.92 o
   8  -6   6        5.89        3.44      0.89 o
   9  -6   6        2.20        2.71      0.88 o
  10  -6   6       54.45       61.78      3.85 o
 -10  -5   6        3.69        3.12      1.73 o
  -9  -5   6        0.52        0.75      1.71 o
  -8  -5   6        0.96       -0.55      0.89 o
  -7  -5   6       32.07       35.05      2.61 o
  -6  -5   6      256.40      237.74      5.54 o
  -5  -5   6        0.01       -0.71      0.76 o
  -4  -5   6      146.50      162.23      3.30 o
  -3  -5   6       23.16       18.56      1.02 o
  -2  -5   6        0.88        0.27      0.50 o
  -1  -5   6      390.67      422.49      5.71 o
   0  -5   6      963.37     1006.13     11.91 o
   1  -5   6      202.75      163.10      3.39 o
   2  -5   6       17.01       14.13      0.70 o
   3  -5   6      359.98      374.32      5.44 o
   4  -5   6       23.56       23.54      0.82 o
   5  -5   6      168.24      159.01      2.72 o
   6  -5   6       50.44       52.08      2.29 o
   7  -5   6       18.02       13.54      1.36 o
   8  -5   6       24.00       23.29      1.48 o
   9  -5   6        0.00        0.52      0.70 o
  10  -5   6       12.42        7.92      1.06 o
 -10  -4   6        2.65        3.15      1.58 o
  -9  -4   6        0.06        1.42      1.24 o
  -8  -4   6       62.35       55.99      2.41 o
  -7  -4   6      348.83      332.05      7.14 o
  -6  -4   6       27.96       27.54      1.61 o
  -5  -4   6       35.21       42.86      1.41 o
  -4  -4   6      138.81      146.97      2.56 o
  -3  -4   6        1.64        2.53      0.45 o
  -2  -4   6        3.30        2.55      0.44 o
  -1  -4   6      427.36      407.42      5.09 o
   0  -4   6      187.97      178.36      2.52 o
   1  -4   6        0.10        0.27      0.33 o
   2  -4   6       95.17       87.39      1.51 o
   3  -4   6       65.13       62.82      1.29 o
   4  -4   6       10.37       11.44      0.59 o
   5  -4   6      188.63      186.61      4.00 o
   6  -4   6        3.87        4.72      0.75 o
   7  -4   6        4.77        5.40      0.84 o
   8  -4   6        5.15        2.41      1.14 o
   9  -4   6        0.40       -0.19      0.71 o
  10  -4   6        2.41        1.51      0.76 o
 -11  -3   6       30.40       35.16      3.15 o
 -10  -3   6        2.94        1.95      1.26 o
  -9  -3   6       81.49       74.69      3.24 o
  -8  -3   6      302.80      279.18      6.21 o
  -7  -3   6        4.94        3.75      0.87 o
  -6  -3   6       78.21       74.68      2.48 o
  -5  -3   6       34.11       38.49      1.48 o
  -4  -3   6      315.05      348.92      4.93 o
  -3  -3   6      189.91      181.77      3.59 o
  -2  -3   6      784.33      789.88      8.58 o
  -1  -3   6      651.87      603.27      7.24 o
   0  -3   6       19.64       19.62      0.59 o
   1  -3   6       22.18       23.03      0.65 o
   2  -3   6      173.73      165.07      2.84 o
   3  -3   6       52.82       56.23      1.30 o
   4  -3   6      279.52      279.80      4.35 o
   5  -3   6       25.97       27.08      1.69 o
   6  -3   6        8.21        5.19      0.90 o
   7  -3   6      134.17      125.95      5.01 o
   8  -3   6        7.41        4.17      1.17 o
   9  -3   6       25.37       22.16      3.98 o
  10  -3   6        2.49        1.67      0.76 o
 -11  -2   6       10.24       12.36      1.59 o
 -10  -2   6        6.97        5.27      1.35 o
  -9  -2   6       46.64       46.13      4.47 o
  -8  -2   6       29.12       27.01      1.44 o
  -7  -2   6      108.38      107.25      2.52 o
  -6  -2   6       81.77       81.33      2.06 o
  -5  -2   6        0.93        0.87      0.49 o
  -4  -2   6      240.01      226.18      3.43 o
  -3  -2   6      552.21      539.24      7.60 o
  -2  -2   6     2180.01     2349.03     26.99 o
  -1  -2   6     1112.80     1190.49     14.64 o
   0  -2   6      333.22      374.89      4.66 o
   1  -2   6      233.17      247.83      4.41 o
   2  -2   6       34.01       29.82      0.88 o
   3  -2   6       68.47       59.32      1.31 o
   4  -2   6      444.70      463.90      9.05 o
   5  -2   6       11.40       12.96      0.81 o
   6  -2   6       29.39       37.44      2.23 o
   7  -2   6       38.58       28.36      1.31 o
   8  -2   6       39.74       36.08      1.99 o
   9  -2   6        0.39        0.43      0.75 o
  10  -2   6        3.25        0.52      0.88 o
 -12  -1   6        6.48        6.91      2.81 o
 -11  -1   6       16.62       17.09      1.65 o
 -10  -1   6       82.67       82.53      3.23 o
  -9  -1   6      148.12      146.82      4.49 o
  -8  -1   6       45.00       42.68      1.57 o
  -7  -1   6      125.85      132.91      2.59 o
  -6  -1   6       37.71       43.67      1.44 o
  -5  -1   6      208.48      222.63      3.91 o
  -4  -1   6      172.52      195.99      3.21 o
  -3  -1   6       11.36       14.56      0.60 o
  -2  -1   6     2278.15     2465.68     28.56 o
  -1  -1   6      645.13      730.81     10.61 o
   0  -1   6      488.45      502.70      6.47 o
   1  -1   6      597.60      589.16      9.53 o
   2  -1   6      461.29      468.53      7.67 o
   3  -1   6       25.47       34.79      0.91 o
   4  -1   6        4.29        6.52      0.47 o
   5  -1   6       36.96       37.52      1.27 o
   6  -1   6        9.18        5.84      0.76 o
   7  -1   6       20.77       25.62      1.79 o
   8  -1   6       16.01       16.88      1.18 o
   9  -1   6        0.00        0.23      0.80 o
 -12   0   6        0.27        0.93      1.61 o
 -11   0   6        2.10        1.07      1.02 o
 -10   0   6       10.01       13.71      1.34 o
  -9   0   6       59.20       56.36      1.98 o
  -8   0   6       13.86       11.80      0.93 o
  -7   0   6       68.90       72.75      1.75 o
  -6   0   6      193.56      181.58      3.69 o
  -5   0   6      337.24      380.33      6.54 o
  -4   0   6        3.35        3.40      0.49 o
  -3   0   6      135.06      122.90      2.39 o
  -2   0   6      205.26      199.17      2.75 o
  -1   0   6      914.36      942.70     11.07 o
   0   0   6      169.06      195.02      2.66 o
   1   0   6       66.05       60.91      1.44 o
   2   0   6        0.43        0.81      0.35 o
   3   0   6        6.84        9.05      0.55 o
   4   0   6      114.14      101.69      2.38 o
   5   0   6       61.55       60.77      1.94 o
   6   0   6       57.57       52.01      2.14 o
   7   0   6        3.65        1.79      0.82 o
   8   0   6       19.80       19.45      1.48 o
   9   0   6       17.82       17.46      1.53 o
 -12   1   6        1.44       -1.13      1.50 o
 -11   1   6        1.52       -0.21      0.91 o
 -10   1   6       55.67       60.35      2.37 o
  -9   1   6       48.57       56.33      1.78 o
  -8   1   6       24.77       23.12      1.22 o
  -7   1   6        0.02       -0.17      0.44 o
  -6   1   6      104.47      105.66      2.14 o
  -5   1   6       35.64       31.85      0.99 o
  -4   1   6      719.33      776.04      9.97 o
  -3   1   6      621.60      609.54      7.88 o
  -2   1   6      231.19      309.49      4.33 o
  -1   1   6     1836.67     1916.28     24.97 o
   0   1   6      143.21      138.30      1.98 o
   1   1   6      270.36      289.47      4.21 o
   2   1   6       68.59       80.99      1.71 o
   3   1   6      667.51      684.49      9.33 o
   4   1   6       65.78       70.19      2.00 o
   5   1   6      120.05      118.66      2.32 o
   6   1   6       59.33       41.42      2.38 o
   7   1   6       14.08       14.93      1.42 o
   8   1   6        0.42        0.34      0.97 o
   9   1   6        0.07        0.10      2.91 o
 -12   2   6        8.63        4.41      1.61 o
 -11   2   6       33.01       26.48      2.14 o
 -10   2   6      100.29       99.44      3.05 o
  -9   2   6       75.72       72.20      1.89 o
  -8   2   6      223.73      217.16      3.74 o
  -7   2   6        0.01        0.15      0.43 o
  -6   2   6      127.32      119.76      2.31 o
  -5   2   6        8.45       12.13      0.65 o
  -4   2   6      416.54      437.67      5.89 o
  -3   2   6      132.02      158.04      2.46 o
  -2   2   6       63.48       64.77      1.46 o
  -1   2   6      246.70      259.29      3.89 o
   0   2   6      174.10      168.77      2.22 o
   1   2   6       68.18       71.91      1.50 o
   2   2   6      519.78      503.31      7.06 o
   3   2   6       29.23       27.88      1.00 o
   4   2   6      219.05      218.97      3.53 o
   5   2   6      123.86      109.68      2.32 o
   6   2   6       27.59       22.66      1.19 o
   7   2   6       31.22       30.51      1.96 o
   8   2   6       70.22       79.21      6.02 o
 -12   3   6        0.79       -0.57      1.27 o
 -11   3   6       75.72       74.01      2.42 o
 -10   3   6       44.32       45.12      1.85 o
  -9   3   6       55.06       55.51      1.66 o
  -8   3   6        0.62        0.08      0.66 o
  -7   3   6        2.19        1.51      0.50 o
  -6   3   6       59.75       57.83      1.50 o
  -5   3   6      566.05      525.71      7.60 o
  -4   3   6      137.16      132.72      2.66 o
  -3   3   6       15.14       13.71      0.83 o
  -2   3   6       73.45       68.40      1.41 o
  -1   3   6        7.19        4.87      0.49 o
   0   3   6       22.40       29.23      0.79 o
   1   3   6      224.04      214.00      3.32 o
   2   3   6        0.03       -0.22      0.45 o
   3   3   6       24.70       23.82      0.97 o
   4   3   6        8.51        8.09      0.81 o
   5   3   6        1.66        2.84      0.82 o
   6   3   6        2.51        2.36      0.95 o
   7   3   6       20.73       20.99      2.36 o
   8   3   6        0.02        1.32      1.71 o
 -12   4   6       14.42       13.38      1.94 o
 -11   4   6        3.64        5.61      1.00 o
 -10   4   6        2.74        3.85      0.97 o
  -9   4   6        2.41        2.43      0.74 o
  -8   4   6      296.14      296.79      4.82 o
  -7   4   6       53.71       47.37      1.44 o
  -6   4   6        0.22        0.90      0.55 o
  -5   4   6       68.72       64.08      1.62 o
  -4   4   6       40.97       41.85      1.39 o
  -3   4   6      684.45      715.95      8.82 o
  -2   4   6      322.02      318.49      4.56 o
  -1   4   6       58.07       50.73      1.18 o
   0   4   6      694.74      711.83      8.71 o
   1   4   6       18.61       20.45      0.75 o
   2   4   6      258.58      267.59      4.64 o
   3   4   6       15.24       14.55      0.96 o
   4   4   6      103.41       92.79      2.75 o
   5   4   6        2.88        5.32      1.14 o
   6   4   6        7.42        8.97      1.32 o
   7   4   6       43.14       40.91      6.07 o
 -12   5   6       36.53       38.36      7.37 o
 -11   5   6        0.27        0.41      0.94 o
 -10   5   6       37.48       38.36      1.79 o
  -9   5   6       55.36       48.05      1.89 o
  -8   5   6        0.89       -0.24      0.71 o
  -7   5   6       50.26       58.27      1.82 o
  -6   5   6        9.78        7.89      0.84 o
  -5   5   6        2.55        3.38      0.63 o
  -4   5   6      102.28      120.66      2.27 o
  -3   5   6     1611.41     1669.02     20.76 o
  -2   5   6       11.00       11.97      0.75 o
  -1   5   6       64.94       55.79      1.48 o
   0   5   6        2.73        1.54      0.46 o
   1   5   6        3.62        4.54      0.53 o
   2   5   6       56.61       56.12      2.00 o
   3   5   6        0.05        0.17      0.77 o
   4   5   6        3.36        5.16      0.90 o
   5   5   6        5.52        4.09      1.19 o
   6   5   6        2.64        1.13      1.16 o
   7   5   6       51.70       53.25      3.78 o
 -12   6   6       10.60       10.42      2.24 o
 -11   6   6        0.30       -0.17      1.13 o
 -10   6   6       95.09      103.92      3.31 o
  -9   6   6       88.24       85.72      2.64 o
  -8   6   6      210.79      208.31      4.49 o
  -7   6   6       22.70       25.38      1.40 o
  -6   6   6      459.93      425.34      7.06 o
  -5   6   6       46.64       47.06      1.55 o
  -4   6   6     1001.65     1014.40     13.93 o
  -3   6   6       29.01       21.55      1.03 o
  -2   6   6       26.14       21.44      1.02 o
  -1   6   6      193.76      188.04      3.40 o
   0   6   6      103.21      115.93      2.21 o
   1   6   6        0.03       -0.58      0.58 o
   2   6   6       15.10       15.19      1.28 o
   3   6   6      154.50      164.72      4.59 o
   4   6   6        0.07        0.49      0.89 o
   5   6   6        0.09        0.18      1.14 o
   6   6   6        1.21        0.84      1.24 o
 -12   7   6        0.04       -0.70      1.66 o
 -11   7   6       21.94       22.84      1.72 o
 -10   7   6        2.74        3.55      1.52 o
  -9   7   6      161.48      158.23      3.83 o
  -8   7   6       38.25       35.70      2.25 o
  -7   7   6        5.89        7.67      1.07 o
  -6   7   6      266.85      251.92      5.18 o
  -5   7   6        1.33        1.94      0.89 o
  -4   7   6      300.78      302.48      5.32 o
  -3   7   6        0.17        0.67      0.65 o
  -2   7   6       95.64       95.40      3.16 o
  -1   7   6       12.05       11.44      1.09 o
   0   7   6      116.70      117.19      2.66 o
   1   7   6      136.86      125.86      2.99 o
   2   7   6        2.39        1.49      0.96 o
   3   7   6       20.31       20.74      1.62 o
   4   7   6        5.71        4.57      1.19 o
   5   7   6       47.01       47.49      2.72 o
 -12   8   6        0.48        0.29      1.67 o
 -11   8   6       11.67       12.74      1.48 o
 -10   8   6        0.01       -0.47      0.97 o
  -9   8   6       18.70       18.64      1.59 o
  -8   8   6       78.51       74.99      2.54 o
  -7   8   6       81.52       80.22      2.58 o
  -6   8   6       31.65       32.64      1.71 o
  -5   8   6       18.57       19.76      1.68 o
  -4   8   6        1.32        0.51      0.84 o
  -3   8   6        4.97       10.20      1.00 o
  -2   8   6      223.06      233.00      4.89 o
  -1   8   6       96.70      105.52      2.94 o
   0   8   6       72.50       70.88      2.09 o
   1   8   6      109.68      109.65      2.89 o
   2   8   6       52.66       58.49      2.51 o
   3   8   6       21.48       22.23      1.58 o
   4   8   6       58.75       61.31      3.12 o
   5   8   6        0.37       -0.02      2.49 o
 -11   9   6        2.78        4.79      1.37 o
 -10   9   6        8.37        4.97      1.29 o
  -9   9   6       53.50       58.37      2.60 o
  -8   9   6       48.11       50.67      2.87 o
  -7   9   6        0.94        0.16      0.90 o
  -6   9   6        2.80        1.01      0.93 o
  -5   9   6      160.05      164.80      4.62 o
  -4   9   6       10.47        9.35      1.22 o
  -3   9   6       46.97       43.85      2.13 o
  -2   9   6      166.50      149.59      4.13 o
  -1   9   6       17.79       17.42      1.54 o
   0   9   6       53.04       51.46      1.90 o
   1   9   6      100.76      101.09      2.82 o
   2   9   6       23.14       29.68      2.45 o
   3   9   6        1.00       -1.05      1.05 o
   4   9   6       16.41       19.09      2.63 o
 -11  10   6        0.02        2.58      1.33 o
 -10  10   6        8.45        6.28      1.50 o
  -9  10   6        0.00       -1.06      1.06 o
  -8  10   6       14.53       12.28      1.40 o
  -7  10   6        0.73        1.40      0.99 o
  -6  10   6       53.39       42.81      2.10 o
  -5  10   6       60.97       55.78      2.33 o
  -4  10   6       70.79       67.46      3.01 o
  -3  10   6        2.33       -1.04      1.28 o
  -2  10   6        8.69       11.17      1.50 o
  -1  10   6        0.52       -1.59      1.59 o
   0  10   6        0.07        0.04      1.45 o
   1  10   6       58.71       66.73      2.96 o
   2  10   6        9.87       10.56      1.54 o
 -10  11   6       22.57       26.71      2.37 o
  -9  11   6        4.06        5.38      1.57 o
  -8  11   6        1.63        0.28      1.06 o
  -7  11   6        0.25       -1.04      1.13 o
  -6  11   6      134.86      145.98      4.97 o
  -5  11   6        3.89        2.09      1.22 o
  -4  11   6       12.67       11.71      1.61 o
  -3  11   6        2.24        6.01      2.51 o
  -2  11   6       17.96       12.01      1.61 o
  -1  11   6        4.06        5.78      1.42 o
   0  11   6       39.94       40.92      2.60 o
   1  11   6        0.77        1.96      1.09 o
  -9  12   6       14.68       18.18      2.19 o
  -8  12   6        2.66        1.03      1.57 o
  -7  12   6       38.68       43.56      2.56 o
  -6  12   6        1.74        1.51      1.43 o
  -5  12   6        0.33        1.37      1.34 o
  -4  12   6        3.59        4.40      1.56 o
  -3  12   6        1.35       -0.22      1.64 o
  -2  12   6       51.42       57.22      3.51 o
  -1  12   6       25.90       31.20      2.28 o
  -6  13   6       16.80       21.57      2.39 o
  -5  13   6        0.33       -0.18      1.55 o
  -4  13   6       25.35       26.08      2.59 o
  -1 -13   7       16.37       15.65      3.93 o
   0 -13   7       37.31       35.59      3.14 o
   1 -13   7        0.04       -1.12      1.12 o
   2 -13   7        9.68        7.80      2.77 o
   3 -13   7        2.31        2.24      1.66 o
   4 -13   7        1.86       -1.42      2.26 o
   5 -13   7        0.69        0.87      1.97 o
  -3 -12   7        1.53        6.90      3.78 o
  -2 -12   7        4.99        7.07      2.20 o
  -1 -12   7        1.00        1.63      1.87 o
   0 -12   7        8.04        9.59      1.67 o
   1 -12   7        3.19        4.37      1.22 o
   2 -12   7      141.11      148.51      5.20 o
   3 -12   7        0.03        0.22      1.16 o
   4 -12   7        1.51        3.03      1.72 o
   5 -12   7        9.61        8.64      2.36 o
   6 -12   7        1.92        3.48      2.20 o
  -4 -11   7        0.23        0.31      1.42 o
  -3 -11   7        5.77        8.23      2.33 o
  -2 -11   7       12.47        9.72      2.25 o
  -1 -11   7        0.74        1.16      1.25 o
   0 -11   7       17.43       13.38      1.62 o
   1 -11   7       31.07       31.52      1.81 o
   2 -11   7        1.05       -1.04      1.04 o
   3 -11   7       32.78       26.69      2.74 o
   4 -11   7       13.36       14.03      1.78 o
   5 -11   7        8.08        6.99      1.52 o
   6 -11   7       52.87       54.52      3.94 o
   7 -11   7        1.69        4.35      1.33 o
  -6 -10   7        4.61        2.77      2.10 o
  -5 -10   7       16.72       15.69      2.17 o
  -4 -10   7       90.67      103.11      4.02 o
  -3 -10   7       19.06       22.30      2.61 o
  -2 -10   7        4.62        5.05      1.94 o
  -1 -10   7       30.83       32.07      2.16 o
   0 -10   7       12.22       14.11      1.58 o
   1 -10   7        7.96        9.03      1.05 o
   2 -10   7        2.67        2.02      1.13 o
   3 -10   7       60.20       55.85      2.43 o
   4 -10   7       29.93       22.28      2.71 o
   5 -10   7       36.47       32.72      2.14 o
   6 -10   7        8.56        7.43      1.36 o
   7 -10   7       26.08       30.59      2.88 o
   8 -10   7        7.74        7.26      2.44 o
  -7  -9   7        8.56        8.40      1.90 o
  -6  -9   7        9.95       11.13      1.89 o
  -5  -9   7        0.04       -1.24      1.24 o
  -4  -9   7        3.77        2.08      1.37 o
  -3  -9   7        2.99        0.09      1.31 o
  -2  -9   7      102.74      104.47      5.11 o
  -1  -9   7       47.65       47.76      2.60 o
   0  -9   7        0.12       -0.80      0.80 o
   1  -9   7        3.60        1.60      0.77 o
   2  -9   7       17.03       15.43      1.42 o
   3  -9   7        1.44        1.20      0.90 o
   4  -9   7       17.28       19.37      1.46 o
   5  -9   7       19.36       23.26      2.12 o
   6  -9   7        5.90        4.13      2.13 o
   7  -9   7       19.90       20.89      2.39 o
   8  -9   7        0.38        0.89      1.80 o
  -7  -8   7        0.46        0.61      1.38 o
  -6  -8   7        0.28        0.67      1.29 o
  -5  -8   7        4.69        4.83      1.81 o
  -4  -8   7       70.92       74.35      3.20 o
  -3  -8   7        0.21       -1.11      1.11 o
  -2  -8   7       55.07       53.12      2.25 o
  -1  -8   7       11.16       10.51      1.21 o
   0  -8   7       41.60       38.82      2.91 o
   1  -8   7       28.06       19.84      1.16 o
   2  -8   7       72.48       81.41      2.72 o
   3  -8   7       10.63       10.92      1.18 o
   4  -8   7      146.60      140.46      3.66 o
   5  -8   7       16.37       12.86      1.34 o
   6  -8   7       82.55       81.40      2.48 o
   7  -8   7        0.59        1.16      1.03 o
   8  -8   7        0.96        1.15      1.13 o
   9  -8   7        0.93       -0.08      1.58 o
  -8  -7   7        1.26        0.59      1.44 o
  -7  -7   7        0.07        0.36      1.07 o
  -6  -7   7        0.02        0.94      1.02 o
  -5  -7   7        8.38       11.01      1.69 o
  -4  -7   7        5.65        6.28      1.52 o
  -3  -7   7      509.20      497.89     11.64 o
  -2  -7   7      306.12      294.24      5.21 o
  -1  -7   7        0.52        1.05      0.58 o
   0  -7   7        4.87        5.40      0.64 o
   1  -7   7      125.54      114.22      3.25 o
   2  -7   7       16.38       14.55      0.97 o
   3  -7   7       39.13       38.43      1.82 o
   4  -7   7        0.03       -0.47      0.57 o
   5  -7   7       26.12       22.97      1.69 o
   6  -7   7       47.43       47.20      2.31 o
   7  -7   7       13.09       12.56      1.35 o
   8  -7   7        1.82        1.31      1.03 o
   9  -7   7       30.69       40.13      2.44 o
  -9  -6   7        9.36       10.44      1.84 o
  -8  -6   7        0.01       -1.03      1.03 o
  -7  -6   7        0.34        1.36      1.09 o
  -6  -6   7       80.71       84.65      3.45 o
  -5  -6   7        7.06        7.61      1.37 o
  -4  -6   7       49.90       48.79      2.54 o
  -3  -6   7      186.43      183.28      3.62 o
  -2  -6   7      224.23      227.03      4.19 o
  -1  -6   7      249.27      251.70      3.81 o
   0  -6   7      452.97      452.80      7.04 o
   1  -6   7       81.88       73.86      2.01 o
   2  -6   7        0.58        0.89      0.50 o
   3  -6   7       10.52       10.85      0.68 o
   4  -6   7       26.89       27.60      1.27 o
   5  -6   7       70.33       66.58      2.12 o
   6  -6   7        0.88        1.40      0.89 o
   7  -6   7       32.50       34.08      1.84 o
   8  -6   7       44.47       50.69      2.56 o
   9  -6   7       16.92       15.35      2.41 o
 -10  -5   7        2.80        1.62      1.59 o
  -9  -5   7        1.19        0.62      1.31 o
  -8  -5   7       11.37        6.66      1.32 o
  -7  -5   7       24.98       27.16      1.81 o
  -6  -5   7       32.71       30.51      1.83 o
  -5  -5   7      152.11      152.18      4.05 o
  -4  -5   7        4.63        4.98      0.86 o
  -3  -5   7        2.59        3.43      0.62 o
  -2  -5   7      285.01      289.63      4.25 o
  -1  -5   7       32.13       30.93      0.89 o
   0  -5   7      434.58      424.13      5.40 o
   1  -5   7        4.14        3.57      0.59 o
   2  -5   7      188.38      190.48      3.91 o
   3  -5   7        4.35        3.61      0.53 o
   4  -5   7       11.32        9.88      0.75 o
   5  -5   7       99.90       97.81      2.69 o
   6  -5   7       18.26       19.66      1.97 o
   7  -5   7        3.45        3.16      0.90 o
   8  -5   7        0.48        1.09      0.91 o
   9  -5   7       16.67       17.22      2.15 o
 -10  -4   7       20.73       27.17      2.32 o
  -9  -4   7       24.36       21.66      2.53 o
  -8  -4   7       81.70       76.17      2.86 o
  -7  -4   7       16.38       20.19      1.64 o
  -6  -4   7       13.29       10.56      1.09 o
  -5  -4   7        2.64        1.41      0.70 o
  -4  -4   7      189.29      189.44      5.23 o
  -3  -4   7      112.25      114.65      2.14 o
  -2  -4   7      254.12      268.33      3.73 o
  -1  -4   7       34.08       26.96      0.79 o
   0  -4   7      877.62      851.91     10.81 o
   1  -4   7       44.81       48.71      1.11 o
   2  -4   7       23.60       26.94      0.81 o
   3  -4   7      307.91      294.69      4.75 o
   4  -4   7      449.68      425.00      6.49 o
   5  -4   7        0.44        0.38      0.82 o
   6  -4   7       58.65       64.35      2.37 o
   7  -4   7       10.66       11.54      1.29 o
   8  -4   7        3.32        3.18      1.33 o
   9  -4   7        4.39        3.02      0.99 o
 -11  -3   7       12.83       14.06      1.83 o
 -10  -3   7        0.75        1.37      1.26 o
  -9  -3   7       71.67       65.79      3.13 o
  -8  -3   7        2.07        3.16      0.94 o
  -7  -3   7        8.86        6.99      1.04 o
  -6  -3   7       52.38       54.13      2.74 o
  -5  -3   7        5.42        5.03      0.71 o
  -4  -3   7        2.11        3.08      0.52 o
  -3  -3   7      158.17      168.67      2.97 o
  -2  -3   7      321.71      339.85      4.89 o
  -1  -3   7       29.00       32.69      1.06 o
   0  -3   7      219.87      213.74      3.11 o
   1  -3   7      242.21      222.27      3.41 o
   2  -3   7      202.48      214.30      3.60 o
   3  -3   7        3.22        2.41      0.55 o
   4  -3   7      251.11      246.91      5.77 o
   5  -3   7       18.13       19.35      1.25 o
   6  -3   7      208.31      193.17     12.85 o
   7  -3   7        3.62        5.21      0.99 o
   8  -3   7       20.58       21.94      4.08 o
   9  -3   7       20.72       23.47      3.79 o
 -11  -2   7       10.59       11.50      2.09 o
 -10  -2   7       17.63       13.76      1.71 o
  -9  -2   7       28.94       30.49      1.90 o
  -8  -2   7        6.44        5.41      0.97 o
  -7  -2   7       97.01       98.06      2.67 o
  -6  -2   7        2.00        2.57      0.70 o
  -5  -2   7       70.43       77.32      1.84 o
  -4  -2   7      101.68      108.35      2.15 o
  -3  -2   7       11.11       11.85      0.85 o
  -2  -2   7        2.66       -0.09      0.53 o
  -1  -2   7     1782.88     1851.41     21.37 o
   0  -2   7        0.02       -0.18      0.36 o
   1  -2   7        8.06        5.14      0.62 o
   2  -2   7       22.33       24.48      1.02 o
   3  -2   7        7.96       10.40      0.60 o
   4  -2   7        0.55        2.09      0.43 o
   5  -2   7      117.62      110.15      3.20 o
   6  -2   7       35.43       41.51      1.65 o
   7  -2   7        0.01       -0.03      0.75 o
   8  -2   7       16.01       11.33      1.86 o
   9  -2   7        1.08        0.09      0.85 o
 -11  -1   7       42.06       45.92      2.55 o
 -10  -1   7       19.01       20.69      1.69 o
  -9  -1   7      101.28      102.84      2.87 o
  -8  -1   7       30.01       29.65      1.48 o
  -7  -1   7       55.50       61.32      1.94 o
  -6  -1   7      132.45      141.13      2.93 o
  -5  -1   7      525.29      511.10      7.40 o
  -4  -1   7      218.93      231.97      3.71 o
  -3  -1   7      143.04      154.60      2.52 o
  -2  -1   7      474.34      453.27      6.12 o
  -1  -1   7      289.31      332.55      4.56 o
   0  -1   7      262.22      286.86      3.72 o
   1  -1   7      166.16      162.14      3.25 o
   2  -1   7       15.77       15.77      0.85 o
   3  -1   7      332.24      304.58      4.80 o
   4  -1   7      125.52      112.40      2.44 o
   5  -1   7        5.63        4.16      0.54 o
   6  -1   7        0.11        0.54      0.58 o
   7  -1   7       10.81        7.76      1.09 o
   8  -1   7        5.47        3.54      0.99 o
   9  -1   7        0.45        0.20      0.92 o
 -12   0   7        4.38        6.29      2.04 o
 -11   0   7       16.81       17.79      1.81 o
 -10   0   7       11.77       14.84      1.47 o
  -9   0   7        1.34        0.78      0.81 o
  -8   0   7       17.64       18.14      1.47 o
  -7   0   7      124.83      126.42      2.77 o
  -6   0   7      182.95      184.49      3.50 o
  -5   0   7        0.06        0.45      0.44 o
  -4   0   7       37.68       49.84      1.30 o
  -3   0   7      201.52      201.04      3.26 o
  -2   0   7       95.86       95.37      1.87 o
  -1   0   7       68.34       90.25      1.45 o
   0   0   7      201.00      190.36      2.84 o
   1   0   7      135.24      130.32      2.54 o
   2   0   7      154.66      156.45      2.66 o
   3   0   7       67.04       68.63      1.47 o
   4   0   7       25.50       30.70      1.11 o
   5   0   7      210.82      183.88      6.26 o
   6   0   7        4.79        1.53      0.84 o
   7   0   7        0.14        0.70      0.96 o
   8   0   7       22.41       19.18      1.58 o
   9   0   7       18.93       19.60      2.86 o
 -12   1   7        0.09       -1.26      1.26 o
 -11   1   7        4.38        3.42      1.13 o
 -10   1   7       24.93       22.73      1.61 o
  -9   1   7       40.27       36.74      2.15 o
  -8   1   7       81.62       80.67      2.32 o
  -7   1   7        2.09       -0.63      0.63 o
  -6   1   7        5.16        5.68      0.80 o
  -5   1   7        0.04        0.02      0.41 o
  -4   1   7      193.53      158.76      2.73 o
  -3   1   7      871.90      900.44     12.33 o
  -2   1   7      285.50      301.36      4.25 o
  -1   1   7        2.25        0.37      0.33 o
   0   1   7        1.11        0.44      0.36 o
   1   1   7       88.68       96.77      2.02 o
   2   1   7       56.68       49.00      1.22 o
   3   1   7        1.05        1.20      0.63 o
   4   1   7       67.85       56.74      1.56 o
   5   1   7       19.97       14.86      1.62 o
   6   1   7       36.51       29.46      2.17 o
   7   1   7       15.95       16.24      1.57 o
   8   1   7        3.90        1.50      1.51 o
 -12   2   7        3.41        3.50      1.54 o
 -11   2   7       21.60       19.23      1.45 o
 -10   2   7       14.06       14.01      1.37 o
  -9   2   7       52.47       58.83      2.04 o
  -8   2   7        6.05        3.05      0.79 o
  -7   2   7      837.22      817.80     10.75 o
  -6   2   7        9.40        7.48      0.62 o
  -5   2   7       18.71       19.44      0.81 o
  -4   2   7       16.29       14.06      0.78 o
  -3   2   7      137.06      134.89      2.36 o
  -2   2   7       98.33       91.15      1.75 o
  -1   2   7        6.35        4.90      0.49 o
   0   2   7      409.20      368.63      4.67 o
   1   2   7     1510.56     1533.46     20.19 o
   2   2   7      202.41      213.15      3.43 o
   3   2   7      162.23      156.94      2.77 o
   4   2   7       34.80       33.71      1.40 o
   5   2   7        0.20        0.51      0.61 o
   6   2   7        2.45        2.79      1.38 o
   7   2   7       22.22       27.42      2.53 o
   8   2   7        0.90        1.52      1.62 o
 -12   3   7       10.25       11.59      2.14 o
 -11   3   7       18.57       17.45      1.67 o
 -10   3   7        2.71        3.68      0.97 o
  -9   3   7      163.33      159.33      3.38 o
  -8   3   7        7.02        6.91      0.85 o
  -7   3   7      307.96      286.80      4.67 o
  -6   3   7      400.95      394.44      5.59 o
  -5   3   7       66.14       71.54      1.77 o
  -4   3   7       33.49       30.64      1.21 o
  -3   3   7      324.04      292.94      4.95 o
  -2   3   7      445.10      476.02      6.08 o
  -1   3   7      153.45      155.38      2.54 o
   0   3   7      136.61      146.79      2.09 o
   1   3   7       13.01       15.39      0.84 o
   2   3   7        8.09        7.92      0.68 o
   3   3   7        2.13        1.97      0.76 o
   4   3   7       27.99       24.34      1.28 o
   5   3   7      175.95      176.99      4.19 o
   6   3   7        2.97        1.11      0.94 o
   7   3   7      107.66      113.67      7.46 o
 -12   4   7        6.20        6.47      2.22 o
 -11   4   7        0.21       -0.88      0.88 o
 -10   4   7       61.10       54.48      3.40 o
  -9   4   7       10.36       10.86      1.02 o
  -8   4   7       19.75       16.73      1.09 o
  -7   4   7        4.88        4.86      0.83 o
  -6   4   7        2.40        3.00      0.72 o
  -5   4   7        9.55       12.84      0.87 o
  -4   4   7     2176.09     2162.40     30.86 o
  -3   4   7       83.71       75.22      1.48 o
  -2   4   7        4.68        4.40      0.44 o
  -1   4   7       55.10       48.59      1.13 o
   0   4   7       79.71       73.31      1.36 o
   1   4   7       51.02       51.82      1.56 o
   2   4   7      164.49      165.93      3.27 o
   3   4   7        1.55       -0.71      0.71 o
   4   4   7      140.88      127.27      3.99 o
   5   4   7        6.21        7.88      1.08 o
   6   4   7       76.82       83.44      5.36 o
   7   4   7       11.02       11.01      2.21 o
 -12   5   7        2.22        0.87      1.01 o
 -11   5   7        1.30        0.27      1.01 o
 -10   5   7        8.95        9.39      1.32 o
  -9   5   7        2.35        1.98      0.89 o
  -8   5   7      283.05      276.19      5.57 o
  -7   5   7       93.82       93.42      2.65 o
  -6   5   7      224.43      219.84      4.16 o
  -5   5   7     1145.68     1146.82     15.82 o
  -4   5   7      595.00      615.15     10.14 o
  -3   5   7       74.02       68.52      1.65 o
  -2   5   7       26.82       26.97      1.59 o
  -1   5   7       61.98       61.29      1.38 o
   0   5   7      240.71      235.76      3.60 o
   1   5   7      128.25      123.50      2.49 o
   2   5   7       52.85       52.42      1.84 o
   3   5   7        4.66        3.10      0.98 o
   4   5   7        1.54        0.73      1.03 o
   5   5   7        9.20       12.76      1.57 o
   6   5   7        9.51        8.88      1.50 o
 -12   6   7       26.78       28.30      2.16 o
 -11   6   7       40.03       38.48      2.49 o
 -10   6   7        5.12        4.92      1.21 o
  -9   6   7        4.42        4.28      1.02 o
  -8   6   7        0.75        0.26      1.04 o
  -7   6   7        2.77        3.55      1.13 o
  -6   6   7      409.89      404.13      7.48 o
  -5   6   7        9.71        9.10      1.36 o
  -4   6   7      183.76      163.67      3.14 o
  -3   6   7        0.75        0.30      0.59 o
  -2   6   7      227.30      232.89      4.00 o
  -1   6   7      127.07      127.23      2.51 o
   0   6   7        2.38        0.43      0.56 o
   1   6   7       56.94       56.68      1.71 o
   2   6   7        8.52        7.48      1.12 o
   3   6   7      100.89       96.02      3.11 o
   4   6   7       64.49       63.88      2.52 o
   5   6   7        8.46        9.77      1.61 o
   6   6   7        2.10        4.17      2.72 o
 -12   7   7        4.60        5.14      1.52 o
 -11   7   7        8.00        7.08      1.37 o
 -10   7   7        7.28        4.60      1.16 o
  -9   7   7       11.83       11.38      1.23 o
  -8   7   7       19.42       22.94      1.52 o
  -7   7   7       20.80       21.28      1.69 o
  -6   7   7       32.46       30.23      1.64 o
  -5   7   7      278.05      258.98      5.35 o
  -4   7   7      106.20      103.75      2.62 o
  -3   7   7       24.66       24.18      1.30 o
  -2   7   7      123.44      117.78      3.06 o
  -1   7   7      333.87      301.74      5.28 o
   0   7   7        0.24        1.22      0.86 o
   1   7   7        9.01       10.22      0.77 o
   2   7   7        0.59        0.20      0.94 o
   3   7   7      221.16      231.20      6.53 o
   4   7   7        8.97        6.68      1.54 o
   5   7   7        1.10        1.29      1.34 o
 -11   8   7        3.23       -0.18      1.18 o
 -10   8   7       40.88       47.71      2.45 o
  -9   8   7       12.54       16.60      1.64 o
  -8   8   7       42.56       38.78      1.89 o
  -7   8   7      186.50      178.71      4.27 o
  -6   8   7       60.21       58.52      2.26 o
  -5   8   7       74.54       68.02      2.68 o
  -4   8   7      226.51      215.67      4.76 o
  -3   8   7        0.02        0.54      0.94 o
  -2   8   7      173.36      165.70      3.95 o
  -1   8   7       44.84       40.68      1.65 o
   0   8   7      285.99      289.18      5.25 o
   1   8   7      114.04      108.48      2.41 o
   2   8   7      134.29      132.69      4.00 o
   3   8   7        3.83        3.51      1.22 o
   4   8   7       25.07       23.45      2.17 o
 -11   9   7       19.17       25.07      2.19 o
 -10   9   7        6.12        5.30      1.39 o
  -9   9   7       31.26       33.64      2.17 o
  -8   9   7        0.03       -0.86      0.86 o
  -7   9   7        9.84       11.02      1.33 o
  -6   9   7       31.79       28.97      1.73 o
  -5   9   7       44.95       49.07      2.17 o
  -4   9   7       17.18       16.54      2.03 o
  -3   9   7       17.40       19.80      1.66 o
  -2   9   7       33.64       34.43      2.00 o
  -1   9   7       20.00       24.89      1.53 o
   0   9   7       37.86       35.41      1.88 o
   1   9   7       19.06       18.73      2.53 o
   2   9   7       25.10       24.47      1.93 o
   3   9   7        0.15        0.10      1.15 o
 -10  10   7        0.77        3.05      1.40 o
  -9  10   7        1.57       -0.11      1.20 o
  -8  10   7        2.73        2.60      1.24 o
  -7  10   7       19.98       28.53      1.84 o
  -6  10   7        6.20        8.16      1.41 o
  -5  10   7       12.96       11.58      1.78 o
  -4  10   7        8.90        8.31      1.46 o
  -3  10   7        4.71        4.40      1.59 o
  -2  10   7       80.70       85.26      3.18 o
  -1  10   7       22.97       25.40      1.77 o
   0  10   7       16.60       13.76      1.46 o
   1  10   7        3.36        2.65      0.94 o
   2  10   7        8.02        6.57      2.34 o
  -9  11   7        0.19        1.44      1.40 o
  -8  11   7       41.69       48.40      2.64 o
  -7  11   7       17.50       18.43      1.88 o
  -6  11   7        2.52        2.98      1.36 o
  -5  11   7        2.36        3.48      1.36 o
  -4  11   7        8.08       10.08      2.31 o
  -3  11   7      146.27      147.31      5.39 o
  -2  11   7        1.70       -1.19      1.19 o
  -1  11   7        3.43        2.54      1.37 o
   0  11   7        3.76        5.39      1.54 o
  -8  12   7        7.43       12.63      2.80 o
  -7  12   7        0.03        0.35      1.38 o
  -6  12   7       11.77       10.87      1.81 o
  -5  12   7       12.79       11.57      1.83 o
  -4  12   7       38.39       49.75      2.88 o
  -3  12   7        0.16       -2.13      2.13 o
  -2  12   7       11.09        8.69      1.80 o
   1 -13   8        1.45        2.95      1.94 o
   2 -13   8        0.02       -0.32      1.82 o
   3 -13   8        2.36       -0.40      2.98 o
  -2 -12   8        0.00       -1.14      3.36 o
  -1 -12   8       15.18       22.47      2.98 o
   0 -12   8       35.45       45.86      2.63 o
   1 -12   8        1.10        2.14      1.60 o
   2 -12   8        0.83        0.18      1.87 o
   3 -12   8        0.51       -1.24      1.34 o
   4 -12   8        6.11        6.45      3.03 o
   5 -12   8        8.66        6.50      2.18 o
  -4 -11   8        2.39       -0.70      1.41 o
  -3 -11   8        3.58        3.29      1.95 o
  -2 -11   8       34.65       32.73      3.97 o
  -1 -11   8        1.20        0.30      1.23 o
   0 -11   8        0.32       -0.12      1.50 o
   1 -11   8       10.76       11.30      1.71 o
   2 -11   8        8.66       10.30      1.54 o
   3 -11   8       20.85       19.78      1.80 o
   4 -11   8       70.95       63.52      3.19 o
   5 -11   8        1.16        0.80      1.47 o
   6 -11   8       89.80      109.60      4.70 o
  -5 -10   8        1.77        1.82      1.47 o
  -4 -10   8        0.75       -0.77      1.35 o
  -3 -10   8       66.15       74.04      5.97 o
  -2 -10   8       27.73       28.85      4.45 o
  -1 -10   8       13.60       15.59      2.04 o
   0 -10   8        7.64        8.31      1.38 o
   1 -10   8       36.92       37.52      2.62 o
   2 -10   8        0.11       -0.16      1.01 o
   3 -10   8       22.51       23.97      1.77 o
   4 -10   8       25.79       28.43      2.14 o
   5 -10   8        0.05       -0.10      1.26 o
   6 -10   8       56.00       59.42      3.20 o
   7 -10   8        4.30        5.47      2.47 o
  -6  -9   8        1.26        1.63      1.41 o
  -5  -9   8       38.18       37.67      3.89 o
  -4  -9   8       65.03       59.97      4.32 o
  -3  -9   8       22.10       23.33      2.68 o
  -2  -9   8       37.56       40.62      3.10 o
  -1  -9   8        0.16        0.26      1.27 o
   0  -9   8       24.43       23.11      1.96 o
   1  -9   8        7.86        6.34      0.89 o
   2  -9   8       32.22       35.65      1.97 o
   3  -9   8        0.37        0.97      0.96 o
   4  -9   8       55.81       48.52      2.55 o
   5  -9   8        7.67        5.44      1.28 o
   6  -9   8        0.10       -0.29      1.02 o
   7  -9   8       14.44       16.04      2.99 o
   8  -9   8        0.92        1.20      1.83 o
  -7  -8   8        0.78       -0.13      1.40 o
  -6  -8   8        9.03        9.07      2.16 o
  -5  -8   8       31.28       32.49      2.41 o
  -4  -8   8       26.01       27.31      2.07 o
  -3  -8   8      628.83      636.82     14.09 o
  -2  -8   8       84.77       83.56      3.28 o
  -1  -8   8       27.94       25.74      1.63 o
   0  -8   8       74.67       84.19      2.74 o
   1  -8   8       43.00       38.65      1.97 o
   2  -8   8       92.70       83.47      2.80 o
   3  -8   8       10.13        8.66      1.17 o
   4  -8   8       10.92        9.20      1.36 o
   5  -8   8      144.14      150.93      5.37 o
   6  -8   8        0.01       -0.88      0.88 o
   7  -8   8        9.24        6.61      2.34 o
   8  -8   8        9.29        7.28      2.30 o
  -8  -7   8        1.61        0.60      1.68 o
  -7  -7   8       42.35       45.99      2.84 o
  -6  -7   8        1.60        1.00      1.25 o
  -5  -7   8        0.00        0.06      1.12 o
  -4  -7   8      298.30      302.43      9.53 o
  -3  -7   8      502.33      492.48     11.87 o
  -2  -7   8      236.63      235.83      5.47 o
  -1  -7   8       96.99       91.38      2.87 o
   0  -7   8      112.99      110.49      4.72 o
   1  -7   8       19.03       20.12      1.23 o
   2  -7   8      107.44      104.83      3.50 o
   3  -7   8      179.76      172.07      3.76 o
   4  -7   8        1.27        1.05      0.74 o
   5  -7   8        0.09       -0.77      0.77 o
   6  -7   8       61.03       55.94      3.11 o
   7  -7   8        4.77        7.56      1.49 o
   8  -7   8        8.70        9.62      2.26 o
  -9  -6   8        7.11        8.79      1.93 o
  -8  -6   8       13.17       11.97      1.61 o
  -7  -6   8       55.06       50.93      2.48 o
  -6  -6   8        0.90        1.02      0.98 o
  -5  -6   8       65.31       66.41      2.78 o
  -4  -6   8       96.97       98.88      3.74 o
  -3  -6   8       26.91       29.14      1.39 o
  -2  -6   8      350.28      356.81      6.05 o
  -1  -6   8      141.93      132.94      2.58 o
   0  -6   8      422.91      377.93      6.20 o
   1  -6   8      252.27      250.09      4.95 o
   2  -6   8        9.35        7.51      0.80 o
   3  -6   8       27.85       30.19      1.25 o
   4  -6   8      335.15      346.06      6.30 o
   5  -6   8        0.52        0.13      0.69 o
   6  -6   8        5.58        6.24      1.37 o
   7  -6   8        2.26        3.39      1.25 o
   8  -6   8       24.68       23.56      1.94 o
  -9  -5   8       26.18       28.87      2.52 o
  -8  -5   8       12.49       11.55      1.54 o
  -7  -5   8        0.46        0.72      1.04 o
  -6  -5   8       25.02       26.77      1.77 o
  -5  -5   8       11.45       12.51      1.42 o
  -4  -5   8       29.53       27.15      1.66 o
  -3  -5   8      150.09      155.80      3.13 o
  -2  -5   8      356.37      350.12      5.03 o
  -1  -5   8      355.00      351.80      4.66 o
   0  -5   8       71.30       71.51      2.63 o
   1  -5   8      221.67      217.49      3.78 o
   2  -5   8      151.48      148.81      2.69 o
   3  -5   8      618.54      606.88     10.20 o
   4  -5   8      506.49      523.01      8.87 o
   5  -5   8        0.41        0.41      0.62 o
   6  -5   8       46.08       45.71      2.61 o
   7  -5   8       32.42       29.37      2.08 o
   8  -5   8        4.46        3.15      1.10 o
   9  -5   8       43.17       48.82      3.80 o
 -10  -4   8        2.31        0.79      1.43 o
  -9  -4   8       14.58       15.51      1.95 o
  -8  -4   8        0.26        0.76      1.05 o
  -7  -4   8        4.31        2.75      0.97 o
  -6  -4   8       51.34       52.12      2.04 o
  -5  -4   8       28.81       25.66      1.41 o
  -4  -4   8      174.38      182.86      4.96 o
  -3  -4   8      160.00      171.30      3.12 o
  -2  -4   8      256.66      260.94      4.17 o
  -1  -4   8       47.04       37.63      1.08 o
   0  -4   8      126.22      131.35      2.60 o
   1  -4   8       80.77       82.11      1.83 o
   2  -4   8      170.09      162.59      2.73 o
   3  -4   8      255.09      255.93      4.31 o
   4  -4   8        8.57        7.83      0.76 o
   5  -4   8       20.30       20.84      1.06 o
   6  -4   8        6.51        6.63      1.26 o
   7  -4   8       25.26       26.58      3.69 o
   8  -4   8        4.62        3.09      1.67 o
   9  -4   8       38.76       39.15      2.33 o
 -10  -3   8        8.43        9.56      1.74 o
  -9  -3   8       76.19       81.54      3.56 o
  -8  -3   8       56.49       60.87      2.27 o
  -7  -3   8        1.44        1.51      0.80 o
  -6  -3   8       14.88       13.74      1.16 o
  -5  -3   8      339.99      338.64      5.38 o
  -4  -3   8      149.26      144.00      3.00 o
  -3  -3   8      384.08      377.88      5.82 o
  -2  -3   8       28.51       27.16      0.90 o
  -1  -3   8      138.26      128.81      2.10 o
   0  -3   8       35.20       38.45      0.98 o
   1  -3   8        0.45       -0.03      0.46 o
   2  -3   8       60.28       58.31      1.76 o
   3  -3   8       25.27       24.15      0.93 o
   4  -3   8      229.81      237.38      4.84 o
   5  -3   8       69.66       69.92      2.48 o
   6  -3   8       18.86       15.97      1.61 o
   7  -3   8        9.49        3.75      1.13 o
   8  -3   8        0.45        1.16      0.95 o
   9  -3   8        1.50        0.40      1.46 o
 -11  -2   8       17.49       17.49      1.93 o
 -10  -2   8        0.05        0.87      1.09 o
  -9  -2   8       13.27       13.61      1.31 o
  -8  -2   8       10.93       10.16      1.16 o
  -7  -2   8        0.03       -0.75      0.82 o
  -6  -2   8      288.03      281.41      5.47 o
  -5  -2   8      195.68      202.39      3.32 o
  -4  -2   8      537.34      521.48      8.12 o
  -3  -2   8       78.51       79.86      1.83 o
  -2  -2   8       55.17       57.57      1.57 o
  -1  -2   8       85.92       91.61      1.94 o
   0  -2   8        3.96        2.43      0.44 o
   1  -2   8      107.98      111.19      2.32 o
   2  -2   8      707.26      700.39     11.44 o
   3  -2   8       11.04        9.48      0.79 o
   4  -2   8        6.77        7.54      0.65 o
   5  -2   8       22.77       18.69      4.01 o
   6  -2   8       74.64       70.50      3.51 o
   7  -2   8        0.03        0.47      0.89 o
   8  -2   8       13.37       14.34      2.17 o
 -11  -1   8        2.88        2.59      1.17 o
 -10  -1   8        8.56        7.25      1.37 o
  -9  -1   8       42.39       46.97      1.98 o
  -8  -1   8       48.59       48.64      1.99 o
  -7  -1   8      185.16      175.52      3.87 o
  -6  -1   8      413.69      409.80      7.32 o
  -5  -1   8      322.93      313.71      4.61 o
  -4  -1   8        0.04       -0.40      0.40 o
  -3  -1   8       43.90       46.16      1.26 o
  -2  -1   8       26.34       20.60      0.85 o
  -1  -1   8       23.10       23.33      0.95 o
   0  -1   8      531.58      503.24      6.27 o
   1  -1   8       50.62       49.39      1.62 o
   2  -1   8       50.31       54.95      1.74 o
   3  -1   8      175.46      173.59      3.61 o
   4  -1   8       16.88       16.67      0.82 o
   5  -1   8        9.64        9.25      0.75 o
   6  -1   8        7.74        6.95      1.13 o
   7  -1   8       14.30       15.88      1.49 o
   8  -1   8        0.21        0.15      1.33 o
 -11   0   8       29.92       30.53      2.18 o
 -10   0   8       27.50       23.04      2.12 o
  -9   0   8        3.68        2.18      0.91 o
  -8   0   8        0.90        0.50      0.80 o
  -7   0   8       40.08       42.86      1.72 o
  -6   0   8      570.04      551.60      8.06 o
  -5   0   8        1.47       -0.38      0.43 o
  -4   0   8        0.33       -0.17      0.39 o
  -3   0   8       40.39       36.38      0.99 o
  -2   0   8      137.87      131.13      2.24 o
  -1   0   8      237.54      237.32      3.52 o
   0   0   8       15.99       11.26      0.63 o
   1   0   8      545.30      526.78      8.90 o
   2   0   8        8.22        9.49      0.85 o
   3   0   8       17.01       16.15      0.96 o
   4   0   8        3.85        3.71      0.57 o
   5   0   8       22.10       17.18      1.10 o
   6   0   8        0.27       -0.34      0.86 o
   7   0   8        0.20       -0.29      1.25 o
   8   0   8        9.69        9.84      4.27 o
 -12   1   8        6.56        7.68      1.74 o
 -11   1   8        2.81        2.02      1.47 o
 -10   1   8       27.51       24.72      1.73 o
  -9   1   8      169.81      166.14      3.87 o
  -8   1   8      103.63       99.14      2.69 o
  -7   1   8      222.44      209.87      4.35 o
  -6   1   8        0.02       -0.60      0.60 o
  -5   1   8       21.05       19.07      0.84 o
  -4   1   8       36.93       34.03      1.58 o
  -3   1   8        0.33        3.53      0.56 o
  -2   1   8      269.33      251.59      3.84 o
  -1   1   8      299.39      298.39      4.28 o
   0   1   8      345.11      333.58      4.96 o
   1   1   8     1645.33     1650.92     29.13 o
   2   1   8       10.06        9.62      0.74 o
   3   1   8        5.27        5.88      0.64 o
   4   1   8       28.55       27.45      2.15 o
   5   1   8        0.85        3.07      0.79 o
   6   1   8       33.10       33.40      5.07 o
   7   1   8        0.02       -0.18      1.31 o
 -12   2   8        4.47        7.71      1.32 o
 -11   2   8        6.62        7.61      1.45 o
 -10   2   8       65.90       71.10      2.46 o
  -9   2   8       13.72       13.33      1.10 o
  -8   2   8        0.89        1.11      0.94 o
  -7   2   8      377.28      398.02      6.57 o
  -6   2   8      806.84      764.17      9.57 o
  -5   2   8        5.28        3.73      0.52 o
  -4   2   8       20.52       19.43      1.05 o
  -3   2   8     1004.15     1040.00     16.91 o
  -2   2   8       33.94       42.85      1.92 o
  -1   2   8       92.10       82.16      1.63 o
   0   2   8      138.77      143.01      2.54 o
   1   2   8      233.69      234.21      4.01 o
   2   2   8      125.63      126.05      2.54 o
   3   2   8       47.84       48.78      1.69 o
   4   2   8       50.80       50.49      2.28 o
   5   2   8        0.07       -0.83      0.83 o
   6   2   8        2.09        3.02      1.60 o
   7   2   8       15.02       14.15      2.69 o
 -12   3   8       11.57       14.59      1.92 o
 -11   3   8       25.89       27.11      1.68 o
 -10   3   8        0.91        1.41      0.94 o
  -9   3   8       90.14       79.65      2.29 o
  -8   3   8        5.73        4.01      0.83 o
  -7   3   8        0.09       -0.64      0.64 o
  -6   3   8       19.35       20.64      1.51 o
  -5   3   8      639.72      634.95      8.67 o
  -4   3   8      363.52      364.27      6.10 o
  -3   3   8      686.88      692.91      9.74 o
  -2   3   8        5.57        7.56      0.64 o
  -1   3   8      114.68      111.99      1.92 o
   0   3   8      412.11      421.58      5.37 o
   1   3   8      132.42      126.46      2.59 o
   2   3   8       59.74       57.56      2.06 o
   3   3   8      422.95      401.68      8.00 o
   4   3   8       86.01       80.92      3.00 o
   5   3   8        7.88        7.88      1.05 o
   6   3   8        1.28        2.59      1.55 o
   7   3   8        3.04        4.50      2.90 o
 -12   4   8       15.52       16.51      1.63 o
 -11   4   8        3.40        2.18      1.21 o
 -10   4   8       81.25       82.05      2.70 o
  -9   4   8        3.76        4.45      0.90 o
  -8   4   8       35.27       32.73      1.65 o
  -7   4   8      118.59      120.54      3.12 o
  -6   4   8        4.01        3.10      0.84 o
  -5   4   8        7.11        7.54      0.89 o
  -4   4   8       20.54       19.83      1.13 o
  -3   4   8        1.13        0.60      0.57 o
  -2   4   8      285.56      281.75      4.82 o
  -1   4   8      209.81      201.22      2.79 o
   0   4   8        3.15        3.01      0.52 o
   1   4   8       96.53       89.64      2.33 o
   2   4   8       21.06       25.71      1.45 o
   3   4   8       45.45       45.64      1.99 o
   4   4   8        1.30       -0.12      0.90 o
   5   4   8       22.20       24.09      2.01 o
   6   4   8        0.29       -1.61      1.61 o
 -12   5   8        0.43        0.72      1.19 o
 -11   5   8        1.17       -0.14      1.23 o
 -10   5   8        0.01        0.17      0.95 o
  -9   5   8       91.82       94.14      2.87 o
  -8   5   8      285.52      286.17      6.51 o
  -7   5   8       12.95       14.28      1.21 o
  -6   5   8        0.51        1.09      0.83 o
  -5   5   8      504.06      469.66      7.74 o
  -4   5   8       51.40       53.89      1.63 o
  -3   5   8       10.34       11.19      0.79 o
  -2   5   8       87.43       86.33      1.84 o
  -1   5   8      108.48      101.67      2.09 o
   0   5   8      172.66      162.49      2.85 o
   1   5   8       24.03       23.90      1.42 o
   2   5   8       13.73       14.14      1.25 o
   3   5   8       65.25       67.03      2.52 o
   4   5   8       48.01       52.26      2.65 o
   5   5   8       14.77       10.53      1.28 o
   6   5   8       10.79       12.47      3.25 o
 -12   6   8        0.21       -0.94      1.16 o
 -11   6   8        4.32        2.85      1.25 o
 -10   6   8        1.34        1.27      1.07 o
  -9   6   8       15.59       19.70      1.45 o
  -8   6   8       11.57       13.21      1.32 o
  -7   6   8       12.06       13.75      1.25 o
  -6   6   8      326.27      304.92      6.08 o
  -5   6   8       39.60       36.12      1.72 o
  -4   6   8      182.40      189.74      3.56 o
  -3   6   8      117.15      111.38      2.75 o
  -2   6   8        5.31        9.32      0.77 o
  -1   6   8        1.84        1.76      0.64 o
   0   6   8      114.67      115.00      2.48 o
   1   6   8       65.43       68.10      2.48 o
   2   6   8       30.47       27.86      1.71 o
   3   6   8       13.65       17.42      1.74 o
   4   6   8        0.00       -0.62      1.15 o
   5   6   8        0.39       -0.84      1.33 o
 -11   7   8        4.25        5.26      2.55 o
 -10   7   8        1.82        1.26      1.20 o
  -9   7   8        0.02       -0.03      0.91 o
  -8   7   8        0.95        0.80      0.92 o
  -7   7   8       15.00       12.96      1.37 o
  -6   7   8        0.83        0.95      0.90 o
  -5   7   8        7.35        6.52      1.05 o
  -4   7   8       57.64       56.78      1.95 o
  -3   7   8       75.73       72.54      2.67 o
  -2   7   8      442.79      426.33      7.02 o
  -1   7   8       58.06       63.96      1.94 o
   0   7   8       78.38       79.52      2.18 o
   1   7   8      108.14      106.85      3.52 o
   2   7   8       22.56       24.79      1.80 o
   3   7   8        0.80        0.17      1.22 o
   4   7   8        7.32        7.74      2.07 o
 -11   8   8        0.75        0.17      1.52 o
 -10   8   8       17.14       16.30      1.75 o
  -9   8   8       80.54       86.80      2.96 o
  -8   8   8       14.25       13.11      1.70 o
  -7   8   8        0.26       -0.82      0.82 o
  -6   8   8       41.69       47.18      2.08 o
  -5   8   8        0.17       -0.53      0.87 o
  -4   8   8        9.10        7.97      1.32 o
  -3   8   8       23.34       19.93      1.62 o
  -2   8   8       13.00       10.96      1.41 o
  -1   8   8       57.95       62.03      2.32 o
   0   8   8       39.37       38.27      2.63 o
   1   8   8       20.74       20.49      3.30 o
   2   8   8       59.13       59.95      3.25 o
   3   8   8       31.12       32.60      5.19 o
 -11   9   8        1.66        4.33      3.17 o
 -10   9   8       27.74       30.20      2.21 o
  -9   9   8       27.96       32.16      1.95 o
  -8   9   8       11.40       18.36      1.59 o
  -7   9   8       36.65       39.09      2.01 o
  -6   9   8        0.55       -1.03      1.16 o
  -5   9   8       34.11       31.74      2.47 o
  -4   9   8       12.17       10.68      1.50 o
  -3   9   8       50.67       53.04      2.46 o
  -2   9   8       61.53       69.35      2.84 o
  -1   9   8       15.69       12.77      1.53 o
   0   9   8       37.30       32.89      2.12 o
   1   9   8       68.37       72.51      4.42 o
   2   9   8        0.57       -0.15      2.51 o
 -10  10   8        2.69        1.57      1.43 o
  -9  10   8        3.60        5.42      1.56 o
  -8  10   8        9.11       11.11      1.66 o
  -7  10   8        0.11        1.23      1.19 o
  -6  10   8        0.14       -0.30      1.11 o
  -5  10   8       17.89       20.29      2.48 o
  -4  10   8       90.37       89.73      3.48 o
  -3  10   8        5.35        2.60      2.05 o
  -2  10   8       50.23       52.51      2.60 o
  -1  10   8        0.07       -1.07      1.12 o
   0  10   8        9.97        8.93      1.52 o
   1  10   8       22.16       20.65      2.85 o
  -9  11   8        0.35        0.50      2.85 o
  -8  11   8        4.60        5.65      2.29 o
  -7  11   8        5.47        3.09      1.41 o
  -6  11   8       27.51       33.24      2.36 o
  -5  11   8        3.94        5.74      1.52 o
  -4  11   8        9.81       11.03      1.74 o
  -3  11   8       46.54       49.81      3.21 o
  -2  11   8       58.11       66.18      3.03 o
  -1  11   8        9.37        5.36      1.80 o
  -6  12   8       27.38       29.91      2.50 o
  -5  12   8        7.58        4.85      1.72 o
  -4  12   8       17.75       12.50      2.92 o
  -1 -12   9        0.13        0.03      1.35 o
   0 -12   9       11.92       12.29      2.63 o
   1 -12   9       13.07       12.29      2.68 o
   2 -12   9       23.54       31.41      2.99 o
   3 -12   9        1.12        3.98      2.41 o
   4 -12   9        0.19        0.27      1.52 o
  -3 -11   9       18.99       14.96      2.68 o
  -2 -11   9       60.59       60.79      4.15 o
  -1 -11   9       83.11       92.58      3.79 o
   0 -11   9        7.23        6.51      1.42 o
   1 -11   9        0.96        1.86      1.59 o
   2 -11   9       22.21       29.86      2.14 o
   3 -11   9        5.29        7.66      1.92 o
   4 -11   9        0.16        2.16      1.50 o
   5 -11   9       14.47       18.39      2.24 o
  -5 -10   9        0.12       -1.28      1.28 o
  -4 -10   9       16.59       11.85      1.91 o
  -3 -10   9        6.97       10.03      2.24 o
  -2 -10   9       82.47       82.82      4.64 o
  -1 -10   9       11.63       12.17      1.65 o
   0 -10   9        9.65       11.62      1.48 o
   1 -10   9        6.14        4.52      1.45 o
   2 -10   9        8.39        9.27      1.47 o
   3 -10   9       45.60       48.41      4.81 o
   4 -10   9        2.13        1.20      1.40 o
   5 -10   9        6.19        7.31      1.71 o
   6 -10   9       12.60       12.61      1.80 o
  -6  -9   9        2.61        1.21      1.73 o
  -5  -9   9        0.22        0.97      1.38 o
  -4  -9   9       14.87       12.05      2.33 o
  -3  -9   9        8.17        5.53      2.09 o
  -2  -9   9       23.55       24.29      1.99 o
  -1  -9   9       42.52       40.53      2.35 o
   0  -9   9       20.58       21.24      1.51 o
   1  -9   9        1.03        1.76      1.21 o
   2  -9   9       61.47       64.75      2.65 o
   3  -9   9        6.47        3.90      1.17 o
   4  -9   9      115.42      117.38      4.94 o
   5  -9   9       41.39       43.38      2.85 o
   6  -9   9       32.98       36.97      3.27 o
   7  -9   9        2.75       11.97      2.86 o
  -7  -8   9        1.78       -1.32      1.32 o
  -6  -8   9       16.27       13.45      1.97 o
  -5  -8   9        0.05       -0.46      1.27 o
  -4  -8   9       10.35       10.60      2.12 o
  -3  -8   9       78.82       79.27      4.28 o
  -2  -8   9       43.73       36.59      2.24 o
  -1  -8   9       10.74       14.14      1.39 o
   0  -8   9       48.66       43.60      2.98 o
   1  -8   9      355.45      330.12      8.37 o
   2  -8   9        3.37        0.79      1.08 o
   3  -8   9       12.53       11.91      1.31 o
   4  -8   9        5.96        7.84      1.62 o
   5  -8   9       74.11       82.38      3.72 o
   6  -8   9       15.78       14.73      2.98 o
   7  -8   9        1.37        1.34      1.96 o
  -8  -7   9        0.17        1.65      1.60 o
  -7  -7   9        0.82        0.32      1.39 o
  -6  -7   9        1.16        0.41      2.19 o
  -5  -7   9        5.76        3.60      1.44 o
  -4  -7   9       16.42       16.79      5.30 o
  -3  -7   9       40.43       39.09      2.32 o
  -2  -7   9       65.89       62.40      2.44 o
  -1  -7   9       72.36       70.53      2.50 o
   0  -7   9      239.27      236.30      5.80 o
   1  -7   9        0.04       -0.46      0.77 o
   2  -7   9        0.01        0.04      0.86 o
   3  -7   9      112.36      108.04      3.14 o
   4  -7   9       65.96       66.88      3.38 o
   5  -7   9       63.69       66.80      3.13 o
   6  -7   9       11.83        8.68      2.46 o
   7  -7   9       24.65       32.39      3.64 o
   8  -7   9        0.95       -1.58      1.58 o
  -8  -6   9        0.01        1.07      1.45 o
  -7  -6   9        2.98        1.85      1.38 o
  -6  -6   9        2.98       -0.04      1.16 o
  -5  -6   9        8.45        7.17      1.53 o
  -4  -6   9       40.98       40.79      3.01 o
  -3  -6   9       68.12       70.89      2.56 o
  -2  -6   9       32.17       31.77      1.75 o
  -1  -6   9      203.70      208.76      4.35 o
   0  -6   9        4.86        3.60      0.76 o
   1  -6   9       18.76       18.02      1.30 o
   2  -6   9        2.13        1.69      0.86 o
   3  -6   9      122.86      128.56      3.38 o
   4  -6   9       28.70       27.99      2.10 o
   5  -6   9      129.07      129.91      5.32 o
   6  -6   9        4.77        4.46      2.07 o
   7  -6   9        0.51        0.44      1.54 o
   8  -6   9       63.04       69.14      5.03 o
  -9  -5   9       18.83       21.44      2.29 o
  -8  -5   9        8.28        7.85      1.49 o
  -7  -5   9       55.13       62.18      2.76 o
  -6  -5   9       17.23       12.57      1.28 o
  -5  -5   9      191.63      201.99      4.49 o
  -4  -5   9      296.63      298.88      6.57 o
  -3  -5   9       10.58        9.72      0.95 o
  -2  -5   9       26.17       28.71      1.17 o
  -1  -5   9      159.40      144.58      2.88 o
   0  -5   9       45.15       46.33      1.51 o
   1  -5   9      168.65      159.18      3.25 o
   2  -5   9      296.97      305.50      5.04 o
   3  -5   9        1.11        0.23      0.72 o
   4  -5   9       75.14       71.86      2.71 o
   5  -5   9       37.16       41.35      2.56 o
   6  -5   9       40.28       40.43      2.61 o
   7  -5   9        9.39        7.46      2.17 o
   8  -5   9       13.04       14.98      2.52 o
 -10  -4   9        0.22       -0.26      1.42 o
  -9  -4   9       11.04       11.17      1.89 o
  -8  -4   9       12.63       12.59      1.37 o
  -7  -4   9       72.68       80.16      2.64 o
  -6  -4   9       32.47       30.89      1.65 o
  -5  -4   9      608.45      579.08     10.02 o
  -4  -4   9      307.09      307.08      5.41 o
  -3  -4   9       51.88       61.23      1.73 o
  -2  -4   9        5.90        8.35      0.75 o
  -1  -4   9       68.70       73.70      1.62 o
   0  -4   9       80.52       72.39      1.59 o
   1  -4   9       39.91       35.73      1.20 o
   2  -4   9       33.70       30.88      1.37 o
   3  -4   9      178.27      181.08      3.75 o
   4  -4   9       75.86       74.57      2.82 o
   5  -4   9       72.96       72.09      3.11 o
   6  -4   9        0.02        0.83      1.10 o
   7  -4   9       19.66       21.33      1.95 o
   8  -4   9       11.79       15.57      2.52 o
 -10  -3   9       23.78       19.24      2.11 o
  -9  -3   9       12.83       13.24      1.46 o
  -8  -3   9       15.64       15.00      1.37 o
  -7  -3   9       71.07       74.81      2.47 o
  -6  -3   9       94.52       90.71      3.77 o
  -5  -3   9       73.11       72.55      3.25 o
  -4  -3   9        2.33        3.31      0.62 o
  -3  -3   9      256.17      245.93      4.08 o
  -2  -3   9      246.45      243.22      4.14 o
  -1  -3   9        9.08       12.55      0.67 o
   0  -3   9       33.21       37.84      1.20 o
   1  -3   9      822.35      801.46     13.11 o
   2  -3   9      496.57      496.17     10.57 o
   3  -3   9       82.98       77.10      2.49 o
   4  -3   9       26.05       21.67      1.47 o
   5  -3   9        8.59        7.62      0.89 o
   6  -3   9        9.94       13.16      1.64 o
   7  -3   9        1.84        4.38      1.81 o
   8  -3   9        0.08        0.08      1.83 o
 -11  -2   9        0.04        1.41      2.60 o
 -10  -2   9       47.14       55.38      2.65 o
  -9  -2   9       44.56       45.66      2.07 o
  -8  -2   9        0.28       -0.53      0.81 o
  -7  -2   9        5.66        4.62      0.95 o
  -6  -2   9      503.59      478.52      8.48 o
  -5  -2   9       45.94       38.29      1.62 o
  -4  -2   9       23.37       15.79      0.90 o
  -3  -2   9      108.86      110.04      2.11 o
  -2  -2   9       47.31       42.32      1.25 o
  -1  -2   9      115.05      100.35      2.10 o
   0  -2   9        5.96        3.20      0.51 o
   1  -2   9        0.89       -0.04      0.65 o
   2  -2   9      815.34      788.07     15.15 o
   3  -2   9      860.53      842.23     15.46 o
   4  -2   9       10.10       12.18      1.21 o
   5  -2   9        4.88        1.98      0.75 o
   6  -2   9       10.22        9.51      1.79 o
   7  -2   9        9.90        5.39      2.07 o
   8  -2   9        9.03        5.24      2.15 o
 -11  -1   9        0.26        1.00      1.19 o
 -10  -1   9       13.88       18.16      1.73 o
  -9  -1   9       10.78        8.47      1.19 o
  -8  -1   9      100.88      101.75      3.94 o
  -7  -1   9       35.74       33.91      1.62 o
  -6  -1   9      230.30      200.72      4.25 o
  -5  -1   9       57.54       58.03      1.74 o
  -4  -1   9       23.97       26.90      1.07 o
  -3  -1   9       23.74       23.49      0.94 o
  -2  -1   9      243.78      220.13      3.42 o
  -1  -1   9      119.02      121.65      2.15 o
   0  -1   9       81.39       75.32      1.51 o
   1  -1   9      112.95      113.21      2.82 o
   2  -1   9      601.60      609.23     10.44 o
   3  -1   9       13.73       16.06      1.08 o
   4  -1   9        3.58        4.66      0.87 o
   5  -1   9       59.21       59.84      2.24 o
   6  -1   9        0.25        1.92      1.83 o
   7  -1   9        0.07       -0.89      1.57 o
   8  -1   9        8.40        7.07      2.36 o
 -11   0   9        3.68        4.61      1.23 o
 -10   0   9        4.75        3.84      1.22 o
  -9   0   9        4.38        5.44      1.02 o
  -8   0   9        7.73        7.18      1.04 o
  -7   0   9       14.49       20.72      1.33 o
  -6   0   9       66.77       68.34      2.17 o
  -5   0   9       16.91       15.87      1.06 o
  -4   0   9      208.19      202.71      3.42 o
  -3   0   9        5.71        3.06      0.71 o
  -2   0   9      263.24      274.10      4.32 o
  -1   0   9      329.77      334.89      4.77 o
   0   0   9      173.30      186.18      3.26 o
   1   0   9      123.95      123.35      3.33 o
   2   0   9      323.28      312.02      6.55 o
   3   0   9       18.05       16.31      1.52 o
   4   0   9        0.32        0.70      0.97 o
   5   0   9      121.03      129.46      4.37 o
   6   0   9        8.63        8.89      1.81 o
   7   0   9        9.38        9.10      1.98 o
 -11   1   9        0.00        0.88      1.05 o
 -10   1   9        4.17        3.79      1.16 o
  -9   1   9       20.71       27.86      1.57 o
  -8   1   9       48.56       41.39      2.70 o
  -7   1   9      435.59      436.39      7.83 o
  -6   1   9      153.77      142.53      3.00 o
  -5   1   9      109.80      101.43      2.29 o
  -4   1   9       95.30       99.48      2.19 o
  -3   1   9       41.51       42.87      1.32 o
  -2   1   9      203.73      192.52      3.43 o
  -1   1   9       46.48       39.00      1.17 o
   0   1   9        0.33        0.63      0.51 o
   1   1   9     1089.88     1052.93     19.20 o
   2   1   9       16.25       15.08      1.24 o
   3   1   9        0.17        0.54      0.84 o
   4   1   9       19.19       19.36      1.48 o
   5   1   9        1.69        1.25      0.91 o
   6   1   9       20.82       24.40      3.61 o
   7   1   9        7.22       11.16      2.12 o
 -12   2   9        5.61        7.68      3.02 o
 -11   2   9        3.39        4.79      1.14 o
 -10   2   9        0.19        0.20      0.87 o
  -9   2   9        0.34       -0.11      0.71 o
  -8   2   9       74.26       72.33      2.13 o
  -7   2   9      230.95      217.33      4.14 o
  -6   2   9      341.96      350.43      5.90 o
  -5   2   9        0.03       -0.49      0.49 o
  -4   2   9      163.29      156.59      3.23 o
  -3   2   9      198.60      178.83      3.19 o
  -2   2   9      132.08      122.47      2.23 o
  -1   2   9       15.59       14.76      0.73 o
   0   2   9      123.83      109.45      2.30 o
   1   2   9       17.43       18.35      1.57 o
   2   2   9        1.15        1.30      0.93 o
   3   2   9       49.62       45.08      1.90 o
   4   2   9       36.91       39.96      3.00 o
   5   2   9       47.17       54.03      2.86 o
   6   2   9       22.56       25.87      2.59 o
 -12   3   9        0.89        3.83      2.91 o
 -11   3   9        7.88        5.12      1.18 o
 -10   3   9        2.64        1.80      0.97 o
  -9   3   9        0.08       -0.58      0.73 o
  -8   3   9       94.03       88.82      2.40 o
  -7   3   9       68.62       73.62      2.42 o
  -6   3   9      320.12      312.68      6.87 o
  -5   3   9      211.92      198.39      4.27 o
  -4   3   9      567.41      532.38      8.53 o
  -3   3   9       20.97       24.25      1.08 o
  -2   3   9        2.12        1.48      0.53 o
  -1   3   9        9.65        9.37      0.73 o
   0   3   9      325.39      312.36      5.03 o
   1   3   9       82.80       87.38      2.59 o
   2   3   9       32.76       38.64      1.74 o
   3   3   9       32.96       35.71      2.60 o
   4   3   9       10.99        9.73      1.32 o
   5   3   9       10.64       13.31      1.50 o
   6   3   9        0.00        0.50      1.51 o
 -12   4   9        2.17        3.69      3.02 o
 -11   4   9        2.97        1.36      1.07 o
 -10   4   9        3.04        4.05      1.24 o
  -9   4   9       38.47       39.51      1.91 o
  -8   4   9        2.07       -0.12      0.83 o
  -7   4   9       16.73       12.77      1.23 o
  -6   4   9      325.94      331.14      6.42 o
  -5   4   9      125.70      127.79      3.24 o
  -4   4   9        2.92        2.14      0.70 o
  -3   4   9       55.47       56.90      1.67 o
  -2   4   9       13.60       11.64      0.88 o
  -1   4   9      214.85      198.78      3.84 o
   0   4   9     1400.58     1349.02     21.10 o
   1   4   9       94.08       90.04      3.42 o
   2   4   9       44.04       43.35      1.91 o
   3   4   9        9.10        9.39      1.69 o
   4   4   9       27.06       28.60      1.99 o
   5   4   9       23.61       22.93      1.76 o
 -12   5   9       27.09       27.23      4.42 o
 -11   5   9       18.39       21.19      1.89 o
 -10   5   9       13.52       14.68      2.01 o
  -9   5   9       41.48       38.80      1.95 o
  -8   5   9      146.66      150.49      3.81 o
  -7   5   9       77.44       80.89      2.85 o
  -6   5   9       19.90       18.52      1.75 o
  -5   5   9       31.65       31.60      1.60 o
  -4   5   9      103.04       95.70      2.29 o
  -3   5   9        5.36        4.31      0.69 o
  -2   5   9       84.40       81.55      2.17 o
  -1   5   9      662.86      627.61      9.67 o
   0   5   9       13.03       13.23      1.08 o
   1   5   9        1.90        1.71      1.09 o
   2   5   9       66.55       69.11      4.54 o
   3   5   9        0.79        0.80      1.49 o
   4   5   9       36.42       34.72      2.79 o
   5   5   9        7.66       12.29      1.51 o
 -11   6   9        0.02        0.90      1.20 o
 -10   6   9        0.12        1.27      1.15 o
  -9   6   9       69.66       78.24      2.75 o
  -8   6   9      140.17      145.07      3.79 o
  -7   6   9        1.28        1.09      0.88 o
  -6   6   9        0.90        1.34      0.84 o
  -5   6   9      170.82      173.24      4.10 o
  -4   6   9       69.37       66.56      2.27 o
  -3   6   9       42.52       45.65      1.81 o
  -2   6   9       10.47        8.35      1.09 o
  -1   6   9       84.07       82.02      2.22 o
   0   6   9       23.67       28.21      1.70 o
   1   6   9       19.72       21.07      1.95 o
   2   6   9        7.41       10.47      1.68 o
   3   6   9        0.03        1.26      1.48 o
   4   6   9        0.55        1.07      1.55 o
 -11   7   9        1.07        1.37      1.39 o
 -10   7   9       31.77       34.34      2.28 o
  -9   7   9        3.01        2.23      1.08 o
  -8   7   9        2.64        2.79      1.06 o
  -7   7   9        5.61        2.58      1.24 o
  -6   7   9       58.58       52.91      2.21 o
  -5   7   9       56.15       53.68      2.48 o
  -4   7   9        1.43        0.54      0.88 o
  -3   7   9       11.65        8.90      1.20 o
  -2   7   9      695.34      728.19     13.79 o
  -1   7   9       58.33       54.02      2.98 o
   0   7   9       30.62       31.16      1.44 o
   1   7   9        0.63        0.70      1.61 o
   2   7   9        0.27       -0.20      1.57 o
   3   7   9       26.07       29.63      2.91 o
 -11   8   9        0.66        2.59      2.73 o
 -10   8   9       10.77       12.67      1.76 o
  -9   8   9       69.61       80.87      3.13 o
  -8   8   9        0.06       -0.92      0.92 o
  -7   8   9       16.41       14.99      1.49 o
  -6   8   9       54.25       52.45      2.51 o
  -5   8   9        2.95        3.58      1.20 o
  -4   8   9       55.14       57.39      2.64 o
  -3   8   9        0.16        0.65      1.57 o
  -2   8   9       34.78       35.00      2.01 o
  -1   8   9      128.36      121.01      3.64 o
   0   8   9       98.50      101.36      2.95 o
   1   8   9        6.61        5.59      1.66 o
   2   8   9       11.16       14.49      2.47 o
 -10   9   9       40.38       50.04      4.22 o
  -9   9   9        5.12        6.01      1.63 o
  -8   9   9        0.18        0.04      1.24 o
  -7   9   9       23.08       25.51      2.02 o
  -6   9   9       64.88       71.39      3.06 o
  -5   9   9        8.72        8.64      1.55 o
  -4   9   9        5.76        4.79      1.33 o
  -3   9   9       22.11       22.51      1.88 o
  -2   9   9        5.11        6.21      1.38 o
  -1   9   9       51.69       58.73      2.63 o
   0   9   9        7.74        6.32      1.02 o
   1   9   9        0.83        4.70      2.01 o
  -9  10   9        0.40        0.74      1.68 o
  -8  10   9        3.16       -0.13      1.28 o
  -7  10   9        6.36        7.35      1.58 o
  -6  10   9        2.30        0.32      1.23 o
  -5  10   9       14.77       19.36      2.01 o
  -4  10   9        1.83        0.66      1.34 o
  -3  10   9      143.89      159.40      4.75 o
  -2  10   9        2.42        2.73      1.42 o
  -1  10   9       12.22       14.47      1.90 o
  -7  11   9        2.56        3.51      1.59 o
  -6  11   9        3.88        1.67      1.55 o
  -5  11   9        2.66        1.51      1.49 o
  -4  11   9       14.74       16.42      2.25 o
  -3  11   9        5.23        1.52      3.09 o
  -2 -11  10       13.55       15.57      2.67 o
  -1 -11  10        3.70        2.42      1.41 o
   0 -11  10       11.62        8.85      1.64 o
   1 -11  10        0.09        0.50      3.02 o
   2 -11  10        3.25        2.34      2.28 o
   3 -11  10       15.96       21.31      2.60 o
   4 -11  10        5.79       10.28      2.04 o
  -4 -10  10        0.06        3.12      2.08 o
  -3 -10  10       25.57       27.28      3.08 o
  -2 -10  10       16.03       15.90      2.47 o
  -1 -10  10       20.29       24.04      2.02 o
   0 -10  10       16.02       18.27      1.62 o
   1 -10  10       75.41       87.67      4.54 o
   2 -10  10        3.48        2.09      2.25 o
   3 -10  10        2.27        3.05      1.64 o
   4 -10  10        0.59        0.32      2.18 o
   5 -10  10        6.43       11.73      1.90 o
  -5  -9  10       26.17       29.70      4.39 o
  -4  -9  10        6.07        5.04      2.03 o
  -3  -9  10        2.70        2.80      1.78 o
  -2  -9  10       29.35       21.04      2.04 o
  -1  -9  10       52.53       45.76      2.48 o
   0  -9  10        1.20       -0.12      0.93 o
   1  -9  10       13.53       13.07      1.74 o
   2  -9  10        0.05        0.03      1.16 o
   3  -9  10        0.91        1.39      1.55 o
   4  -9  10       36.49       34.26      2.73 o
   5  -9  10       56.42       68.11      3.64 o
   6  -9  10       15.50       17.29      3.40 o
  -6  -8  10        5.53        9.87      1.91 o
  -5  -8  10        6.00        6.99      1.68 o
  -4  -8  10       29.79       30.50      2.97 o
  -3  -8  10       13.71       15.93      2.99 o
  -2  -8  10        6.28        5.28      1.40 o
  -1  -8  10       64.58       63.19      3.24 o
   0  -8  10       13.74       17.10      1.34 o
   1  -8  10       52.10       53.32      2.79 o
   2  -8  10       11.72        8.48      1.45 o
   3  -8  10        0.00        0.60      1.32 o
   4  -8  10      109.14      113.48      5.19 o
   5  -8  10       13.82       17.06      1.86 o
   6  -8  10        1.84        0.92      2.04 o
  -7  -7  10       25.46       27.16      2.39 o
  -6  -7  10        0.57       -0.18      1.33 o
  -5  -7  10       10.02        8.43      2.21 o
  -4  -7  10       26.39       22.30      4.05 o
  -3  -7  10       14.88       16.94      2.28 o
  -2  -7  10      108.42      109.89      3.83 o
  -1  -7  10        1.38        0.55      0.91 o
   0  -7  10      369.05      337.15      7.98 o
   1  -7  10       58.56       57.62      2.83 o
   2  -7  10        3.41        2.20      1.13 o
   3  -7  10       88.56       87.82      4.11 o
   4  -7  10        4.79        7.54      3.26 o
   5  -7  10        2.84        3.34      1.24 o
   6  -7  10        7.82        6.87      2.34 o
   7  -7  10       20.53       22.77      3.38 o
  -8  -6  10       36.42       43.00      2.86 o
  -7  -6  10        6.35        3.19      1.71 o
  -6  -6  10        7.75        7.06      1.57 o
  -5  -6  10       19.65       20.59      2.01 o
  -4  -6  10       20.99       21.62      2.51 o
  -3  -6  10        5.95        4.69      1.04 o
  -2  -6  10       17.95       16.34      1.16 o
  -1  -6  10       37.84       35.37      1.49 o
   0  -6  10        4.89        4.87      0.96 o
   1  -6  10       67.13       60.83      2.76 o
   2  -6  10       27.91       25.38      2.23 o
   3  -6  10      262.65      274.25     12.95 o
   4  -6  10       40.75       40.39      2.65 o
   5  -6  10        6.57        8.62      1.32 o
   6  -6  10        3.65        6.66      2.33 o
   7  -6  10        0.17       -1.60      1.60 o
  -9  -5  10       49.24       48.02      3.71 o
  -8  -5  10        5.82        8.84      1.78 o
  -7  -5  10       35.46       39.18      2.54 o
  -6  -5  10       23.46       27.46      1.84 o
  -5  -5  10       51.91       49.87      2.41 o
  -4  -5  10        0.82        1.54      1.12 o
  -3  -5  10       41.22       42.85      1.94 o
  -2  -5  10        5.95        6.36      1.49 o
  -1  -5  10       39.14       37.69      1.38 o
   0  -5  10       61.27       54.76      1.88 o
   1  -5  10       80.95       84.58      3.26 o
   2  -5  10      101.27      101.04      3.52 o
   3  -5  10      267.87      269.82      6.78 o
   4  -5  10       29.46       31.69      2.24 o
   5  -5  10        5.09        3.76      1.67 o
   6  -5  10       62.97       63.27      5.00 o
   7  -5  10       70.56       79.78      5.68 o
  -9  -4  10       10.12       13.95      2.35 o
  -8  -4  10       68.17       73.24      2.71 o
  -7  -4  10        0.01        0.99      0.92 o
  -6  -4  10       61.91       55.20      2.17 o
  -5  -4  10      470.47      466.08      8.42 o
  -4  -4  10        0.72       -0.72      0.81 o
  -3  -4  10      116.79      112.34      2.63 o
  -2  -4  10       10.48        9.13      0.85 o
  -1  -4  10       80.73       80.10      1.96 o
   0  -4  10       13.64       13.67      0.97 o
   1  -4  10       73.98       72.12      2.32 o
   2  -4  10      169.68      158.57      3.83 o
   3  -4  10        3.88        3.54      1.23 o
   4  -4  10       45.73       52.37      3.27 o
   5  -4  10       19.60       21.17      3.43 o
   6  -4  10        1.05       -1.41      1.73 o
   7  -4  10        9.47        6.55      2.28 o
 -10  -3  10       19.82       23.34      2.00 o
  -9  -3  10        1.52        2.36      1.09 o
  -8  -3  10       83.40       85.94      2.84 o
  -7  -3  10        0.92        1.10      0.84 o
  -6  -3  10       46.30       39.40      1.80 o
  -5  -3  10       85.77       85.18      2.56 o
  -4  -3  10       72.62       69.17      1.65 o
  -3  -3  10        0.25        0.52      0.58 o
  -2  -3  10        0.01       -0.60      0.60 o
  -1  -3  10      213.95      210.79      3.73 o
   0  -3  10        3.38        2.31      0.85 o
   1  -3  10        0.60       -0.68      0.91 o
   2  -3  10      867.22      867.72     15.66 o
   3  -3  10        0.81        1.53      0.95 o
   4  -3  10       11.31       12.24      1.56 o
   5  -3  10       36.64       39.63      3.49 o
   6  -3  10       30.65       37.12      3.77 o
   7  -3  10        6.74        4.34      1.54 o
 -10  -2  10        0.04       -0.78      1.10 o
  -9  -2  10        2.97        4.51      1.14 o
  -8  -2  10        0.06       -0.01      0.89 o
  -7  -2  10        7.40        4.99      0.99 o
  -6  -2  10        4.43        6.43      1.02 o
  -5  -2  10        3.28        3.85      0.87 o
  -4  -2  10       97.35      105.14      2.29 o
  -3  -2  10       97.83       92.31      1.83 o
  -2  -2  10       47.53       44.55      1.38 o
  -1  -2  10       66.47       62.69      1.60 o
   0  -2  10       77.13       74.05      2.42 o
   1  -2  10      309.49      305.21      6.36 o
   2  -2  10      186.35      177.88      4.94 o
   3  -2  10      183.81      187.56      5.08 o
   4  -2  10       11.98       10.46      1.30 o
   5  -2  10        6.04        4.44      0.96 o
   6  -2  10        2.23        3.12      2.10 o
 -11  -1  10        0.46       -1.67      2.23 o
 -10  -1  10       18.32       21.04      1.83 o
  -9  -1  10       21.99       24.25      1.71 o
  -8  -1  10        2.15        3.43      1.19 o
  -7  -1  10        1.23        0.16      0.75 o
  -6  -1  10      189.52      201.27      4.33 o
  -5  -1  10        4.77        4.84      0.83 o
  -4  -1  10      127.47      124.06      2.52 o
  -3  -1  10        0.12        0.41      0.45 o
  -2  -1  10      186.31      185.99      2.71 o
  -1  -1  10       39.52       45.40      1.45 o
   0  -1  10      280.43      269.50      5.28 o
   1  -1  10       10.82       11.07      1.24 o
   2  -1  10        1.10        0.93      1.13 o
   3  -1  10      378.72      369.42     12.12 o
   4  -1  10       46.22       43.85      2.57 o
   5  -1  10       48.49       50.04      2.51 o
   6  -1  10        0.22       -1.13      1.94 o
 -11   0  10        0.92        1.51      1.30 o
 -10   0  10       15.50       17.49      2.06 o
  -9   0  10        1.25        0.05      0.86 o
  -8   0  10        9.61       10.59      1.19 o
  -7   0  10        0.57        2.08      0.81 o
  -6   0  10        3.37        2.55      0.83 o
  -5   0  10        0.06       -0.32      0.59 o
  -4   0  10       96.63       95.74      1.90 o
  -3   0  10      448.72      440.87      6.59 o
  -2   0  10       81.63       77.60      1.62 o
  -1   0  10       32.29       30.54      1.34 o
   0   0  10      428.93      422.01      8.42 o
   1   0  10       66.31       72.00      2.89 o
   2   0  10        3.97        3.39      1.17 o
   3   0  10       18.80       15.10      1.78 o
   4   0  10       14.85       12.65      2.18 o
   5   0  10       43.06       55.91      3.65 o
 -11   1  10        0.12        0.60      1.06 o
 -10   1  10       13.81       13.85      1.39 o
  -9   1  10        0.50        0.99      0.94 o
  -8   1  10       18.77       14.82      1.17 o
  -7   1  10        6.99        8.81      0.91 o
  -6   1  10       22.36       25.98      1.22 o
  -5   1  10       47.16       46.58      1.83 o
  -4   1  10      577.67      545.61      8.03 o
  -3   1  10       30.63       27.32      1.28 o
  -2   1  10        7.35        7.92      0.63 o
  -1   1  10       15.67       12.99      1.01 o
   0   1  10       89.64       84.30      3.21 o
   1   1  10       33.17       30.52      1.96 o
   2   1  10       96.52       98.42      3.47 o
   3   1  10       92.20       91.95      4.03 o
   4   1  10      177.22      195.86      5.31 o
   5   1  10        7.45       13.02      1.81 o
   6   1  10       15.49       14.25      3.12 o
 -11   2  10        0.01       -0.05      1.06 o
 -10   2  10        0.93        0.75      1.11 o
  -9   2  10       14.21        9.64      1.06 o
  -8   2  10      142.47      148.97      3.33 o
  -7   2  10        5.67        5.13      0.81 o
  -6   2  10      233.91      214.78      4.67 o
  -5   2  10      234.64      244.64      5.04 o
  -4   2  10       85.34       76.09      1.98 o
  -3   2  10        7.70        5.00      0.67 o
  -2   2  10        0.28        0.31      0.53 o
  -1   2  10       25.04       20.83      1.09 o
   0   2  10        1.41        0.17      1.11 o
   1   2  10      437.02      417.71      9.88 o
   2   2  10      179.71      179.17      5.16 o
   3   2  10        4.18        5.14      1.49 o
   4   2  10       21.96       24.45      2.22 o
   5   2  10        0.79        1.98      1.32 o
   6   2  10        0.13        3.28      2.46 o
 -11   3  10        1.69        3.38      1.21 o
 -10   3  10       18.58       19.85      1.56 o
  -9   3  10        2.85        2.12      0.84 o
  -8   3  10        1.77        2.90      0.99 o
  -7   3  10       41.73       49.35      2.79 o
  -6   3  10        8.21        8.78      1.09 o
  -5   3  10       25.08       31.03      1.57 o
  -4   3  10       14.36       13.41      1.04 o
  -3   3  10        6.61        6.18      0.76 o
  -2   3  10        0.22        0.06      0.67 o
  -1   3  10      566.97      555.36      9.42 o
   0   3  10       59.07       57.00      2.76 o
   1   3  10        0.01        1.93      1.14 o
   2   3  10       33.57       35.58      3.10 o
   3   3  10       77.58       79.37      3.91 o
   4   3  10       47.98       52.93      4.04 o
   5   3  10       31.48       32.32      2.47 o
 -11   4  10       12.69       12.79      1.73 o
 -10   4  10        2.25        2.83      1.22 o
  -9   4  10        2.72        2.83      1.02 o
  -8   4  10       11.96        9.65      1.24 o
  -7   4  10       37.51       42.01      1.92 o
  -6   4  10        3.29        1.56      1.05 o
  -5   4  10      109.35       95.56      2.77 o
  -4   4  10      382.23      373.29      6.90 o
  -3   4  10        0.11       -0.59      0.59 o
  -2   4  10      675.18      654.98      9.34 o
  -1   4  10      140.33      138.57      3.23 o
   0   4  10       88.28       87.24      3.35 o
   1   4  10       11.89       12.44      1.58 o
   2   4  10        4.82        4.16      1.41 o
   3   4  10       41.90       44.65      9.28 o
   4   4  10        0.14       -0.05      1.37 o
   5   4  10        2.32        5.71      2.68 o
 -11   5  10        0.22        0.19      1.26 o
 -10   5  10        0.01       -1.01      1.01 o
  -9   5  10       92.08       99.88      3.16 o
  -8   5  10        0.82        0.12      0.91 o
  -7   5  10       10.83       13.77      1.38 o
  -6   5  10       31.69       34.15      1.87 o
  -5   5  10       82.33       84.06      3.63 o
  -4   5  10       18.98       17.02      1.28 o
  -3   5  10        0.02       -0.41      0.72 o
  -2   5  10       18.48       18.40      1.50 o
  -1   5  10      112.91      117.63      2.66 o
   0   5  10       17.75       17.78      1.29 o
   1   5  10       49.27       51.11      2.79 o
   2   5  10       23.25       29.97      2.75 o
   3   5  10       23.68       19.64      3.49 o
   4   5  10       16.78       20.26      2.43 o
 -11   6  10       16.78       26.82      2.44 o
 -10   6  10        5.55        8.03      1.57 o
  -9   6  10        1.07       -0.06      1.00 o
  -8   6  10       17.00       19.26      1.57 o
  -7   6  10       37.34       41.09      2.00 o
  -6   6  10       28.80       28.03      1.83 o
  -5   6  10        3.85        2.70      1.08 o
  -4   6  10      227.15      233.49      5.07 o
  -3   6  10       66.59       67.79      2.38 o
  -2   6  10      250.09      234.97      5.01 o
  -1   6  10        0.53        0.41      0.84 o
   0   6  10        0.04        0.05      0.74 o
   1   6  10        8.41        5.65      1.60 o
   2   6  10       20.24       23.89      2.65 o
   3   6  10        0.01       -0.75      1.49 o
 -10   7  10        3.62        2.68      1.35 o
  -9   7  10        1.04       -0.33      1.04 o
  -8   7  10        8.32       10.00      1.34 o
  -7   7  10       99.51       98.08      3.44 o
  -6   7  10       10.30       10.21      1.48 o
  -5   7  10       78.64       82.77      3.11 o
  -4   7  10        2.25        2.39      1.07 o
  -3   7  10        0.12       -0.59      0.93 o
  -2   7  10       48.81       39.11      2.06 o
  -1   7  10      212.25      231.30      5.27 o
   0   7  10        6.51        5.40      3.17 o
   1   7  10       25.83       27.32      2.40 o
   2   7  10        5.21        6.02      2.03 o
 -10   8  10       32.87       30.42      2.35 o
  -9   8  10       19.99       18.99      1.95 o
  -8   8  10       83.68       88.57      3.58 o
  -7   8  10        4.41        3.04      1.28 o
  -6   8  10       14.97       13.75      1.75 o
  -5   8  10        2.08        3.37      1.27 o
  -4   8  10       32.13       28.76      2.04 o
  -3   8  10        0.96        1.52      1.35 o
  -2   8  10       67.95       79.39      4.49 o
  -1   8  10       15.95       17.30      2.38 o
   0   8  10       20.87       12.80      2.40 o
   1   8  10       19.77       25.89      6.58 o
  -9   9  10        3.80        2.17      1.53 o
  -8   9  10       24.09       23.72      2.14 o
  -7   9  10        4.72        5.21      1.49 o
  -6   9  10        8.20       12.60      1.68 o
  -5   9  10        6.23        6.61      1.53 o
  -4   9  10       23.43       25.89      3.27 o
  -3   9  10       14.77       17.07      1.80 o
  -2   9  10        9.25        8.04      1.65 o
  -1   9  10       14.55       12.96      1.43 o
   0   9  10       56.30       53.90      5.66 o
  -8  10  10        4.51        3.69      1.94 o
  -7  10  10        1.69       -0.45      1.36 o
  -6  10  10       43.52       40.30      2.56 o
  -5  10  10        0.63        0.75      1.64 o
  -4  10  10        1.37       -1.54      1.54 o
  -3  10  10       97.56      103.81      3.80 o
  -2  10  10        7.08        9.20      2.20 o
   0 -11  11        2.07        2.07      2.57 o
   1 -11  11        0.03        0.15      1.72 o
  -3 -10  11        2.60        0.49      2.06 o
  -2 -10  11        6.25        9.38      1.72 o
  -1 -10  11        0.27        0.89      1.25 o
   0 -10  11       18.56       15.73      2.46 o
   1 -10  11        1.15        0.73      1.58 o
   2 -10  11       12.88       19.16      3.20 o
   3 -10  11        0.50       -1.13      2.73 o
   4 -10  11        0.00       -0.22      1.40 o
  -5  -9  11       12.58       19.13      2.37 o
  -4  -9  11        3.00        1.44      1.90 o
  -3  -9  11       10.95        7.44      2.26 o
  -2  -9  11        0.09        0.65      1.24 o
  -1  -9  11        5.20        2.63      3.03 o
   0  -9  11       57.54       53.18      5.29 o
   1  -9  11        4.77        7.11      1.60 o
   2  -9  11        8.98       10.96      2.37 o
   3  -9  11       19.82       19.99      2.64 o
   4  -9  11        0.98        1.36      2.22 o
   5  -9  11        1.19        1.90      1.36 o
  -6  -8  11        0.00       -0.78      1.69 o
  -5  -8  11        0.01        0.26      1.41 o
  -4  -8  11       29.59       35.12      3.31 o
  -3  -8  11        9.74       12.54      2.30 o
  -2  -8  11        1.21        0.46      1.18 o
  -1  -8  11       33.64       29.19      2.84 o
   0  -8  11      101.05       90.72      4.18 o
   1  -8  11       33.94       28.56      3.16 o
   2  -8  11        2.55        2.80      1.29 o
   3  -8  11        4.47        8.59      1.84 o
   4  -8  11       39.63       40.26      2.87 o
   5  -8  11       15.71       15.70      1.88 o
  -7  -7  11        9.54        7.12      1.90 o
  -6  -7  11        6.10        8.90      1.86 o
  -5  -7  11       57.20       62.12      3.81 o
  -4  -7  11       74.85       78.92      4.52 o
  -3  -7  11       16.39       19.04      2.52 o
  -2  -7  11       12.52       11.76      1.55 o
  -1  -7  11        6.26        7.34      1.23 o
   0  -7  11       22.45       31.42      3.40 o
   1  -7  11       35.80       37.40      2.81 o
   2  -7  11        3.33        4.41      1.36 o
   3  -7  11       10.22       10.02      1.80 o
   4  -7  11       11.44       12.77      2.00 o
   5  -7  11       18.85       21.82      1.97 o
   6  -7  11        6.86        4.67      2.41 o
  -8  -6  11        6.30        6.10      3.38 o
  -7  -6  11        3.92        6.25      1.64 o
  -6  -6  11       11.27       15.79      2.00 o
  -5  -6  11       18.38       20.50      2.01 o
  -4  -6  11      136.61      151.52      4.85 o
  -3  -6  11        8.25        8.70      1.21 o
  -2  -6  11        0.01       -0.09      0.99 o
  -1  -6  11        5.30        2.80      0.97 o
   0  -6  11       77.95       75.26      4.17 o
   1  -6  11        1.59        2.09      1.18 o
   2  -6  11      105.70      109.56      3.92 o
   3  -6  11       30.45       32.72      2.59 o
   4  -6  11        7.95        9.87      3.10 o
   5  -6  11       11.74       12.23      1.57 o
   6  -6  11        5.56        6.02      2.51 o
  -8  -5  11        2.40        2.85      1.88 o
  -7  -5  11       59.43       58.30      2.73 o
  -6  -5  11       14.59       12.28      1.49 o
  -5  -5  11        1.15        2.82      1.12 o
  -4  -5  11       30.19       31.34      2.12 o
  -3  -5  11        1.05        0.25      0.91 o
  -2  -5  11        1.10        3.58      0.84 o
  -1  -5  11       82.55       87.03      2.37 o
   0  -5  11        2.86        1.65      1.11 o
   1  -5  11       10.45        8.25      1.38 o
   2  -5  11        0.06       -0.98      0.98 o
   3  -5  11      198.83      197.08      6.78 o
   4  -5  11        2.26        2.46      1.43 o
   5  -5  11        7.55       10.72      1.43 o
   6  -5  11       18.43       20.47      3.36 o
  -9  -4  11       13.01       15.92      1.83 o
  -8  -4  11        2.88        3.21      1.22 o
  -7  -4  11        0.00        1.22      1.04 o
  -6  -4  11        4.60        4.02      1.12 o
  -5  -4  11       39.77       35.96      1.96 o
  -4  -4  11        0.00        0.42      1.35 o
  -3  -4  11       69.18       72.22      2.53 o
  -2  -4  11       36.54       39.68      1.66 o
  -1  -4  11       28.28       25.71      1.30 o
   0  -4  11       35.96       38.58      1.83 o
   1  -4  11       14.44       12.15      1.17 o
   2  -4  11        6.71        8.60      1.41 o
   3  -4  11       10.53        9.24      1.73 o
   4  -4  11       19.18       16.69      2.86 o
   5  -4  11        5.15        4.24      2.89 o
   6  -4  11        1.22        2.56      2.25 o
  -9  -3  11       14.78       16.27      1.71 o
  -8  -3  11       38.55       38.21      2.30 o
  -7  -3  11        7.21        6.50      1.22 o
  -6  -3  11       40.63       44.63      2.22 o
  -5  -3  11       16.00       25.19      1.61 o
  -4  -3  11        1.08       -0.63      0.78 o
  -3  -3  11       92.45       98.75      2.52 o
  -2  -3  11        5.80        6.98      0.90 o
  -1  -3  11      136.63      131.29      3.88 o
   0  -3  11        1.51       -0.23      0.80 o
   1  -3  11      172.33      161.16      4.05 o
   2  -3  11        3.64        4.34      1.01 o
   3  -3  11       10.88        7.78      1.71 o
   4  -3  11       21.29       19.59      1.97 o
   5  -3  11       13.18       11.00      2.07 o
   6  -3  11        2.07        2.67      1.54 o
 -10  -2  11        1.76        2.32      1.47 o
  -9  -2  11       10.03        8.64      1.31 o
  -8  -2  11        1.07        0.06      0.91 o
  -7  -2  11       12.19       14.85      1.32 o
  -6  -2  11       42.76       47.43      2.12 o
  -5  -2  11       10.03        9.90      1.14 o
  -4  -2  11       28.92       21.39      1.21 o
  -3  -2  11      149.87      130.19      2.79 o
  -2  -2  11      683.11      650.61      9.30 o
  -1  -2  11        0.52        0.21      0.55 o
   0  -2  11       39.77       34.76      1.62 o
   1  -2  11      170.26      162.76      4.76 o
   2  -2  11       12.20       10.96      1.15 o
   3  -2  11      319.80      328.56      8.25 o
   4  -2  11       37.23       38.31      2.19 o
   5  -2  11        7.97        5.58      2.67 o
   6  -2  11       47.13       49.52      4.74 o
 -10  -1  11        0.19        0.39      1.51 o
  -9  -1  11        3.46        6.46      1.20 o
  -8  -1  11        0.42        1.07      0.91 o
  -7  -1  11       55.86       51.96      2.04 o
  -6  -1  11       54.62       57.35      2.68 o
  -5  -1  11       19.83       14.36      2.19 o
  -4  -1  11      191.16      183.81      3.95 o
  -3  -1  11      167.54      148.41      3.07 o
  -2  -1  11       43.81       31.17      1.51 o
  -1  -1  11        1.02        0.26      0.60 o
   0  -1  11       42.07       43.74      2.38 o
   1  -1  11       34.12       31.66      1.77 o
   2  -1  11      179.84      186.08      5.32 o
   3  -1  11        1.36        1.56      1.28 o
   4  -1  11       42.01       43.30      3.93 o
   5  -1  11       47.12       40.48      4.48 o
 -10   0  11        0.89        1.09      1.15 o
  -9   0  11        9.77       11.21      1.28 o
  -8   0  11        3.50        3.35      1.10 o
  -7   0  11       54.92       56.86      3.51 o
  -6   0  11       38.04       38.76      1.83 o
  -5   0  11       73.11       74.04      2.49 o
  -4   0  11        1.17        3.49      0.76 o
  -3   0  11        5.04        5.09      0.73 o
  -2   0  11       37.63       43.30      1.55 o
  -1   0  11       21.50       21.48      1.06 o
   0   0  11       13.36       12.71      1.34 o
   1   0  11      124.86      119.16      4.03 o
   2   0  11      285.16      288.49      7.38 o
   3   0  11        0.28        2.62      1.33 o
   4   0  11      138.36      159.06      7.49 o
   6   0  11        5.48        1.80      2.47 o
 -11   1  11        0.12       -0.05      2.94 o
 -10   1  11        2.65        4.98      1.35 o
  -9   1  11        3.11        3.26      1.08 o
  -8   1  11        0.03       -0.51      0.83 o
  -7   1  11        6.78        5.92      1.09 o
  -6   1  11        0.05       -0.73      0.73 o
  -5   1  11       15.34       17.28      1.62 o
  -4   1  11        0.91       -0.23      0.67 o
  -3   1  11      109.07       92.10      2.07 o
  -2   1  11        7.79        6.43      0.83 o
  -1   1  11        0.41       -0.75      0.75 o
   0   1  11      707.52      676.55     12.88 o
   1   1  11        0.59        1.13      1.26 o
   2   1  11        7.06        8.15      1.38 o
   3   1  11        6.21        6.56      1.54 o
   4   1  11        0.05        0.98      1.37 o
   5   1  11       39.30       38.72      4.43 o
 -11   2  11       30.54       38.65      3.72 o
 -10   2  11        0.00        1.23      1.19 o
  -9   2  11        3.85        3.19      1.11 o
  -8   2  11        9.27        7.99      1.60 o
  -7   2  11       16.93       22.03      1.51 o
  -6   2  11       61.69       63.92      2.31 o
  -5   2  11       22.42       23.99      1.69 o
  -4   2  11       29.00       17.02      1.76 o
  -3   2  11      129.62      120.29      2.48 o
  -2   2  11        5.70        5.05      0.86 o
  -1   2  11      165.04      156.47      3.14 o
   0   2  11       56.17       60.83      3.37 o
   1   2  11        5.97        5.18      1.32 o
   2   2  11        0.21       -0.31      1.49 o
   3   2  11       55.04       59.80      5.37 o
   4   2  11        5.29        6.89      1.68 o
   5   2  11        8.21        8.34      3.04 o
 -11   3  11       48.30       50.06      3.13 o
 -10   3  11        0.09        1.18      1.19 o
  -9   3  11        2.63        0.84      1.01 o
  -8   3  11       61.94       61.99      2.41 o
  -7   3  11       18.31       13.93      1.34 o
  -6   3  11        7.42        5.30      1.05 o
  -5   3  11      115.47      112.03      3.39 o
  -4   3  11      132.33      126.64      3.16 o
  -3   3  11       17.37       20.49      1.08 o
  -2   3  11       91.11       86.34      2.29 o
  -1   3  11       19.81       16.90      1.06 o
   0   3  11       27.64       27.15      2.09 o
   1   3  11        9.87       12.32      1.61 o
   2   3  11        9.86       12.44      3.15 o
   3   3  11        0.24       -0.24      1.35 o
   4   3  11       32.36       38.88      3.28 o
 -11   4  11       22.14       22.49      2.15 o
 -10   4  11        1.89        0.79      1.94 o
  -9   4  11        3.56        4.30      1.16 o
  -8   4  11        3.75        5.82      1.10 o
  -7   4  11        2.53        3.68      1.03 o
  -6   4  11        2.20        1.17      0.99 o
  -5   4  11       38.43       30.13      1.80 o
  -4   4  11        0.36        0.10      0.79 o
  -3   4  11       85.62       87.39      2.67 o
  -2   4  11        0.47       -0.29      0.74 o
  -1   4  11       76.88       75.94      2.23 o
   0   4  11       27.50       26.18      2.14 o
   1   4  11        2.02        1.82      1.21 o
   2   4  11       23.33       23.53      2.56 o
   3   4  11       24.23       29.78      2.75 o
   4   4  11        3.08        6.73      3.01 o
 -10   5  11        9.32       14.16      1.77 o
  -9   5  11       15.50       19.53      1.65 o
  -8   5  11        1.49        1.35      1.11 o
  -7   5  11       80.61       83.38      3.13 o
  -6   5  11       77.30       74.44      2.87 o
  -5   5  11        3.66        1.85      1.01 o
  -4   5  11       37.36       39.29      1.81 o
  -3   5  11       32.56       30.87      1.63 o
  -2   5  11       51.66       47.92      1.81 o
  -1   5  11        3.25        4.75      0.90 o
   0   5  11       73.45       76.42      5.23 o
   1   5  11        9.35        7.93      1.60 o
   2   5  11        0.10        1.58      1.52 o
   3   5  11        5.16        6.44      2.52 o
 -10   6  11        0.40       -0.38      1.52 o
  -9   6  11        6.06        4.42      1.33 o
  -8   6  11        8.25        6.33      1.37 o
  -7   6  11       10.41       12.01      1.52 o
  -6   6  11       15.30       15.33      1.64 o
  -5   6  11       71.25       73.21      2.94 o
  -4   6  11       11.05       11.29      1.37 o
  -3   6  11      105.95      112.31      3.13 o
  -2   6  11       77.81       76.94      2.49 o
  -1   6  11        0.02       -0.78      0.78 o
   0   6  11       26.06       24.34      2.26 o
   1   6  11        4.80        3.32      1.54 o
   2   6  11       32.14       36.44      3.25 o
 -10   7  11        2.97        4.54      1.89 o
  -9   7  11        7.97       14.00      1.75 o
  -8   7  11        0.51       -0.20      1.19 o
  -7   7  11       22.31       26.58      2.03 o
  -6   7  11       14.62       12.66      1.59 o
  -5   7  11       42.27       42.91      2.36 o
  -4   7  11        9.71       10.23      1.49 o
  -3   7  11       48.04       44.51      2.33 o
  -2   7  11       24.64       27.72      2.54 o
  -1   7  11        1.82        0.41      0.99 o
   0   7  11        8.05       11.31      3.34 o
   1   7  11        0.03        1.54      2.28 o
  -9   8  11       33.36       44.21      2.68 o
  -8   8  11       18.94       15.46      1.91 o
  -7   8  11        3.16        0.22      1.28 o
  -6   8  11        4.02        1.50      1.69 o
  -5   8  11       19.16       17.32      2.18 o
  -4   8  11        1.57        2.72      1.50 o
  -3   8  11        0.05       -1.10      1.10 o
  -2   8  11       11.97       11.54      1.46 o
  -1   8  11       10.42        7.51      1.16 o
  -8   9  11        3.41        3.32      1.75 o
  -7   9  11       20.56       18.05      2.15 o
  -6   9  11       12.65       15.49      2.52 o
  -5   9  11        1.89        0.55      1.44 o
  -4   9  11        1.70        1.76      2.11 o
  -3   9  11        0.94        0.49      1.32 o
  -2   9  11       50.45       60.91      2.69 o
  -1 -10  12       13.00       22.55      2.12 o
   0 -10  12       15.70       24.88      2.94 o
   1 -10  12        2.20        1.41      2.36 o
  -3  -9  12        9.71       15.02      2.67 o
  -2  -9  12        6.67        7.12      1.58 o
  -1  -9  12        2.26        1.42      1.49 o
   0  -9  12        3.43        6.83      2.11 o
   1  -9  12        1.24       -0.65      1.52 o
   2  -9  12       19.70       17.58      2.50 o
   3  -9  12        6.67        4.09      2.22 o
  -5  -8  12        6.96        5.31      1.73 o
  -4  -8  12        0.04        1.85      1.81 o
  -3  -8  12       27.90       33.61      3.26 o
  -2  -8  12        6.59        8.65      1.60 o
  -1  -8  12       23.12       21.29      1.75 o
   0  -8  12       11.34       11.32      2.15 o
   1  -8  12        1.31        1.74      1.32 o
   2  -8  12       13.63       13.67      4.70 o
   3  -8  12       32.74       28.02      2.65 o
   4  -8  12        0.21        1.19      1.49 o
  -6  -7  12       21.06       21.65      2.31 o
  -5  -7  12       15.38       13.62      1.97 o
  -4  -7  12       11.17       12.24      2.36 o
  -3  -7  12       15.17       10.89      1.74 o
  -2  -7  12        0.00       -0.24      1.13 o
  -1  -7  12       40.40       39.36      2.15 o
   0  -7  12        1.62        3.52      1.36 o
   1  -7  12       25.01       24.33      2.12 o
   2  -7  12       28.00       34.23      4.40 o
   3  -7  12        2.08        1.13      1.41 o
   4  -7  12        0.60        3.19      1.40 o
  -7  -6  12       35.07       32.16      3.21 o
  -6  -6  12        0.59        2.12      1.51 o
  -5  -6  12        7.28        4.97      1.32 o
  -4  -6  12       12.97       15.34      1.82 o
  -3  -6  12       32.34       35.19      2.31 o
  -2  -6  12       27.03       21.52      1.86 o
  -1  -6  12       49.80       46.38      2.07 o
   0  -6  12        0.01       -0.39      1.13 o
   1  -6  12       38.45       35.98      2.40 o
   2  -6  12       12.13       15.01      2.14 o
   3  -6  12       11.85       14.45      2.00 o
   4  -6  12        4.11        5.66      1.54 o
   5  -6  12        0.71       -1.80      1.84 o
  -8  -5  12        2.50        3.11      1.95 o
  -7  -5  12        0.10       -0.10      1.09 o
  -6  -5  12        1.69        0.12      1.09 o
  -5  -5  12       46.99       50.01      3.44 o
  -4  -5  12        3.13        3.65      1.13 o
  -3  -5  12       13.08       13.83      1.38 o
  -2  -5  12       90.00       79.36      3.15 o
  -1  -5  12       53.03       52.56      2.12 o
   0  -5  12        4.92        7.38      1.46 o
   1  -5  12       40.28       36.07      2.35 o
   2  -5  12        0.46       -0.78      1.30 o
   3  -5  12        0.16       -0.80      1.26 o
   4  -5  12        0.38       -0.44      1.21 o
   5  -5  12        2.51        2.18      2.26 o
  -8  -4  12        1.47        0.28      1.18 o
  -7  -4  12        0.08       -1.03      1.03 o
  -6  -4  12       25.38       32.49      1.95 o
  -5  -4  12        1.90        1.75      1.05 o
  -4  -4  12        1.10        1.79      0.98 o
  -3  -4  12       82.70       83.63      2.84 o
  -2  -4  12        7.74        7.47      1.03 o
  -1  -4  12      134.33      130.18      4.62 o
   0  -4  12       78.97       79.84      3.98 o
   1  -4  12       52.85       52.18      2.74 o
   2  -4  12       15.83       15.76      2.97 o
   3  -4  12        0.10       -0.34      1.23 o
   4  -4  12       48.07       54.29      3.35 o
   5  -4  12        0.01        2.67      2.31 o
  -9  -3  12        5.71        2.79      1.32 o
  -8  -3  12        0.09        0.86      1.17 o
  -7  -3  12        3.46        5.76      1.26 o
  -6  -3  12      113.93      115.94      6.34 o
  -5  -3  12      134.92      130.93      7.51 o
  -4  -3  12       33.13       38.36      2.49 o
  -3  -3  12      192.25      183.47      4.55 o
  -2  -3  12        1.86        1.34      0.75 o
  -1  -3  12        1.21        0.07      0.57 o
   0  -3  12       25.71       25.60      1.51 o
   1  -3  12        1.20       -0.80      0.80 o
   2  -3  12       23.15       22.42      2.04 o
   3  -3  12       39.18       34.20      2.78 o
   4  -3  12        0.50       -0.03      1.19 o
   5  -3  12       94.06      111.68      7.71 o
  -9  -2  12        0.04       -0.42      1.30 o
  -8  -2  12       18.59       19.71      2.03 o
  -7  -2  12        0.14       -1.64      2.06 o
  -6  -2  12        4.93        2.74      1.32 o
  -5  -2  12      105.93      106.89      4.00 o
  -4  -2  12       63.75       61.18      2.91 o
  -3  -2  12      162.72      139.92      3.79 o
  -2  -2  12        1.09       -0.13      0.67 o
  -1  -2  12       48.58       48.48      1.45 o
   0  -2  12       10.78       12.80      1.22 o
   1  -2  12       10.45        8.87      1.15 o
   2  -2  12       97.75      106.79      4.54 o
   3  -2  12       58.09       61.08      3.90 o
   4  -2  12        5.79        4.97      1.56 o
   5  -2  12      111.90      127.28      8.23 o
  -9  -1  12        0.50        0.05      1.32 o
  -8  -1  12       16.70       19.40      2.92 o
  -7  -1  12        3.18        5.35      1.46 o
  -6  -1  12        1.77        0.26      1.12 o
  -5  -1  12       13.80       16.36      1.39 o
  -4  -1  12        2.54        0.72      1.14 o
  -3  -1  12        7.81        8.00      1.08 o
  -2  -1  12       59.08       55.20      1.79 o
  -1  -1  12        5.95        5.31      0.72 o
   0  -1  12       89.07       93.14      3.08 o
   1  -1  12      187.33      182.37      4.66 o
   2  -1  12      258.83      252.29      6.75 o
   3  -1  12        7.32        6.58      1.73 o
   4  -1  12        1.97        1.07      1.39 o
 -10   0  12       11.93       10.13      1.98 o
  -9   0  12        3.32        3.60      1.40 o
  -8   0  12        7.19        9.98      1.43 o
  -7   0  12        0.57        0.15      1.00 o
  -6   0  12       17.54       19.84      1.57 o
  -5   0  12        3.63        1.21      0.88 o
  -4   0  12        4.03        3.22      1.21 o
  -3   0  12        2.03        0.14      0.70 o
  -2   0  12        8.68        6.53      1.01 o
  -1   0  12        8.47        9.26      0.82 o
   0   0  12       60.02       64.61      2.60 o
   1   0  12      120.11      129.93      4.10 o
   2   0  12        2.32        1.40      1.43 o
   3   0  12        0.71        1.18      1.34 o
   4   0  12      111.37      130.43      6.66 o
   5   0  12        4.91        4.25      2.83 o
 -10   1  12       51.64       47.16      3.01 o
  -9   1  12        1.28        1.50      1.20 o
  -8   1  12        2.48        2.58      1.16 o
  -7   1  12       52.40       50.82      2.39 o
  -6   1  12       10.63        8.28      1.27 o
  -5   1  12        2.37        2.30      0.95 o
  -4   1  12       31.80       22.83      1.91 o
  -3   1  12       17.95       16.24      1.17 o
  -2   1  12       27.44       32.54      1.42 o
  -1   1  12       79.87       78.62      2.22 o
   0   1  12        8.04       11.40      1.38 o
   1   1  12       21.07       22.43      2.46 o
   2   1  12        5.72        6.31      1.65 o
   3   1  12        3.81        5.08      2.20 o
   4   1  12        7.13        8.57      1.81 o
 -10   2  12       20.39       18.44      3.20 o
  -9   2  12        0.29        0.24      1.08 o
  -8   2  12       13.62       11.83      1.52 o
  -7   2  12        2.01        2.32      1.11 o
  -6   2  12        0.33       -0.33      0.94 o
  -5   2  12        0.73        1.06      0.91 o
  -4   2  12      166.24      166.99      4.38 o
  -3   2  12       52.17       52.03      1.97 o
  -2   2  12       13.37       12.96      1.05 o
  -1   2  12       43.50       42.24      1.45 o
   0   2  12       19.04       19.55      1.65 o
   1   2  12        0.45       -0.14      1.07 o
   2   2  12        1.59       -0.98      1.31 o
   3   2  12       33.85       46.72      5.55 o
   4   2  12        8.25        5.29      2.99 o
 -10   3  12        4.16        1.50      1.54 o
  -9   3  12        1.99        1.65      1.19 o
  -8   3  12       58.56       56.66      3.58 o
  -7   3  12       12.36       14.77      1.56 o
  -6   3  12      157.78      154.63      5.67 o
  -5   3  12       11.27       15.53      1.84 o
  -4   3  12        3.86        1.18      1.04 o
  -3   3  12        0.12       -0.40      0.83 o
  -2   3  12        2.99        2.23      0.82 o
  -1   3  12        0.20       -0.62      0.62 o
   0   3  12        0.01        0.81      1.16 o
   1   3  12       14.69       15.37      2.47 o
   2   3  12       20.83       23.14      2.59 o
   3   3  12       36.26       41.61      5.52 o
 -10   4  12        7.41        5.23      1.70 o
  -9   4  12        1.17        0.80      1.14 o
  -8   4  12       35.45       36.47      2.19 o
  -7   4  12       19.84       18.90      1.73 o
  -6   4  12        0.16       -1.00      1.00 o
  -5   4  12        8.92        9.43      1.76 o
  -4   4  12        1.62        0.41      0.98 o
  -3   4  12        0.29        0.45      0.90 o
  -2   4  12      119.78      117.93      3.05 o
  -1   4  12       33.15       35.78      1.62 o
   0   4  12       28.42       29.01      2.32 o
   1   4  12        6.94        6.49      1.89 o
   2   4  12       36.99       42.00      6.22 o
 -10   5  12        0.01       -1.19      1.48 o
  -9   5  12       12.01       13.37      1.73 o
  -8   5  12        8.79        7.99      1.48 o
  -7   5  12        0.31        1.53      1.12 o
  -6   5  12       23.42       22.58      2.26 o
  -5   5  12      159.41      155.12      5.26 o
  -4   5  12       14.67       15.23      1.59 o
  -3   5  12        0.95        1.50      0.95 o
  -2   5  12       56.29       51.83      2.04 o
  -1   5  12       12.36       11.15      1.04 o
   0   5  12        0.21       -1.19      1.28 o
   1   5  12        1.29       -0.05      1.59 o
   2   5  12       51.84       47.63      5.69 o
  -9   6  12       11.06        9.15      1.67 o
  -8   6  12        7.24       11.55      1.67 o
  -7   6  12        5.10        2.68      1.23 o
  -6   6  12       32.79       38.39      2.88 o
  -5   6  12        2.97        2.85      1.44 o
  -4   6  12       13.43       14.26      1.63 o
  -3   6  12       23.59       22.52      1.96 o
  -2   6  12       13.09       14.41      1.32 o
  -1   6  12        3.63        2.27      0.83 o
   0   6  12        0.01       -1.35      1.63 o
  -8   7  12        0.02       -0.15      1.40 o
  -7   7  12       12.10       18.54      3.25 o
  -6   7  12        6.96        6.32      1.74 o
  -5   7  12        0.77       -0.78      1.27 o
  -4   7  12       14.70       15.80      1.72 o
  -3   7  12        5.57        5.18      1.19 o
  -2   7  12        4.43        7.03      1.21 o
  -1   7  12      179.27      192.65      7.23 o
  -7   8  12       17.98       14.79      2.52 o
  -6   8  12       81.22       95.73      5.30 o
  -5   8  12       21.07       25.10      2.61 o
  -4   8  12        1.99        1.68      1.26 o
  -3   8  12       46.79       56.77      3.17 o
  -3  -8  13       10.75       16.11      2.00 o
  -2  -8  13       11.98        8.02      2.15 o
  -1  -8  13        7.40        7.11      2.85 o
   0  -8  13       13.27       11.59      2.22 o
   1  -8  13       31.95       28.71      3.98 o
   2  -8  13        1.34       -0.11      2.66 o
  -5  -7  13       10.68        9.97      2.06 o
  -4  -7  13        7.87       10.72      2.41 o
  -3  -7  13        0.06        2.53      1.38 o
  -2  -7  13       10.54        7.42      1.51 o
  -1  -7  13        7.70        6.83      1.61 o
   0  -7  13        0.11        0.20      1.77 o
   1  -7  13        3.58        2.34      1.79 o
   2  -7  13        2.66        0.87      4.27 o
   3  -7  13        8.72       11.63      2.75 o
  -6  -6  13       27.54       27.82      3.26 o
  -5  -6  13        0.18       -0.18      1.70 o
  -4  -6  13        4.33        1.92      1.83 o
  -3  -6  13        6.24        5.39      1.47 o
  -2  -6  13        8.38       11.24      1.55 o
  -1  -6  13       11.56        8.84      2.31 o
   0  -6  13       16.02       19.70      2.10 o
   1  -6  13       10.50       11.20      2.19 o
   2  -6  13        0.98       -0.47      1.50 o
   3  -6  13        0.00       -1.37      1.37 o
  -7  -5  13        4.98        2.34      1.75 o
  -6  -5  13       13.91       15.18      2.03 o
  -5  -5  13        0.75        0.47      1.50 o
  -4  -5  13       16.24       15.53      2.55 o
  -3  -5  13        6.25        4.52      2.09 o
  -2  -5  13       77.83       83.14      3.29 o
  -1  -5  13       10.85       11.87      1.11 o
   0  -5  13       77.24       81.75      3.64 o
   1  -5  13        0.33        0.85      1.21 o
   2  -5  13       17.04       20.50      2.36 o
   3  -5  13       10.00        9.45      1.92 o
   4  -5  13       11.56       15.22      3.54 o
  -7  -4  13       17.43       20.87      2.21 o
  -6  -4  13       13.26        8.40      1.73 o
  -5  -4  13       14.04       18.46      2.43 o
  -4  -4  13       33.76       33.49      2.78 o
  -3  -4  13        5.48        5.46      1.16 o
  -2  -4  13       28.13       24.15      1.87 o
  -1  -4  13        7.58        6.19      1.38 o
   0  -4  13       14.86       13.74      1.60 o
   1  -4  13        0.02        1.19      1.30 o
   2  -4  13       13.77       18.00      2.93 o
   3  -4  13       21.03       24.56      2.13 o
   4  -4  13        0.16       -0.43      1.14 o
  -8  -3  13        7.28        4.79      1.70 o
  -7  -3  13        0.24       -0.82      1.63 o
  -6  -3  13       10.79       13.41      1.86 o
  -5  -3  13        2.80        4.06      1.40 o
  -4  -3  13        3.64        1.14      1.22 o
  -3  -3  13        5.77        3.74      1.11 o
  -2  -3  13        3.96        0.82      0.93 o
  -1  -3  13       12.24       13.90      1.34 o
   0  -3  13        0.94        0.99      1.19 o
   1  -3  13      146.91      152.98      4.44 o
   2  -3  13        4.44        4.60      1.44 o
   3  -3  13       40.46       41.46      2.57 o
   4  -3  13       31.18       37.66      8.75 o
  -8  -2  13        0.51        0.69      1.43 o
  -7  -2  13        0.98        1.17      1.33 o
  -6  -2  13       14.39       14.83      1.95 o
  -5  -2  13        7.13        2.68      1.36 o
  -4  -2  13        1.92        0.94      1.17 o
  -3  -2  13        8.08        8.33      1.25 o
  -2  -2  13        0.20       -0.72      0.72 o
  -1  -2  13        1.54        0.57      1.01 o
   0  -2  13       69.00       81.11      3.47 o
   1  -2  13       41.91       43.88      2.62 o
   2  -2  13        6.85        5.02      1.72 o
   3  -2  13       27.38       29.24      2.59 o
   4  -2  13        0.44        1.13      1.45 o
  -9  -1  13       24.12       33.46      2.66 o
  -8  -1  13        5.77        9.74      1.86 o
  -7  -1  13       11.45       14.64      1.96 o
  -6  -1  13        0.75        1.47      1.31 o
  -5  -1  13        0.73       -1.06      1.06 o
  -4  -1  13       15.87       17.91      1.87 o
  -3  -1  13        0.21       -0.80      0.80 o
  -2  -1  13        2.77        2.66      0.81 o
  -1  -1  13       88.52       90.61      3.15 o
   0  -1  13       50.12       54.03      2.90 o
   1  -1  13        9.79       12.60      1.93 o
   2  -1  13       23.64       29.70      2.65 o
   3  -1  13        0.27        1.89      1.49 o
   4  -1  13        5.84        5.55      2.77 o
  -9   0  13        0.14        0.39      1.19 o
  -8   0  13        0.25        1.03      2.19 o
  -7   0  13        0.15        0.88      1.59 o
  -6   0  13       14.42       15.62      1.91 o
  -5   0  13        5.42        6.67      2.16 o
  -4   0  13        2.70        1.39      1.27 o
  -3   0  13       87.25       98.50      2.76 o
  -2   0  13      109.11      106.11      2.57 o
  -1   0  13      118.13      114.81      3.73 o
   0   0  13        7.55        8.09      1.86 o
   1   0  13        1.00        1.23      1.21 o
   2   0  13       14.46       19.07      3.89 o
   3   0  13        9.28       10.05      1.90 o
  -9   1  13       25.25       27.87      2.35 o
  -8   1  13       16.87       24.27      2.33 o
  -7   1  13        2.77       -0.09      1.31 o
  -6   1  13       49.22       56.12      3.06 o
  -5   1  13      102.75      103.79      4.12 o
  -4   1  13       29.98       23.99      1.76 o
  -3   1  13        3.71        5.00      1.01 o
  -2   1  13       10.14       13.63      1.10 o
  -1   1  13        3.65        6.62      1.30 o
   0   1  13        1.53        0.05      1.10 o
   1   1  13        6.40        4.81      1.80 o
   2   1  13        0.94        0.56      1.53 o
   3   1  13       15.69       14.32      2.21 o
  -9   2  13        5.55        6.34      1.75 o
  -8   2  13       45.59       47.25      2.98 o
  -7   2  13       22.62       23.93      2.26 o
  -6   2  13       14.90       15.20      2.01 o
  -5   2  13        7.39        6.81      1.58 o
  -4   2  13       30.41       31.28      1.95 o
  -3   2  13       17.04       20.55      1.44 o
  -2   2  13       62.14       69.48      2.22 o
  -1   2  13        0.48       -0.07      1.30 o
   0   2  13       18.47       19.05      2.03 o
   1   2  13       20.98       22.67      2.53 o
   2   2  13        1.56       -0.26      1.49 o
  -9   3  13        0.14        2.64      1.48 o
  -8   3  13       48.08       45.95      4.76 o
  -7   3  13        0.57        1.84      1.69 o
  -6   3  13       37.51       45.76      3.85 o
  -5   3  13        0.03        0.56      1.30 o
  -4   3  13       92.82       91.67      3.25 o
  -3   3  13        9.81       13.01      1.27 o
  -2   3  13       20.50       21.02      1.61 o
  -1   3  13       34.20       29.39      2.33 o
   0   3  13       29.98       29.19      2.08 o
   1   3  13        9.96       11.53      3.11 o
   2   3  13        1.03        0.89      1.64 o
  -9   4  13        8.70       14.83      2.05 o
  -8   4  13       13.35       14.45      2.08 o
  -7   4  13        6.15        6.27      1.73 o
  -6   4  13        3.96        1.35      1.43 o
  -5   4  13        7.07        9.15      1.79 o
  -4   4  13       13.40       11.85      1.55 o
  -3   4  13       13.67       14.54      1.36 o
  -2   4  13        1.67        3.03      0.96 o
  -1   4  13        0.76        0.07      1.24 o
   0   4  13        7.41        5.08      1.97 o
   1   4  13        7.07        5.98      2.13 o
  -8   5  13       24.46       28.23      2.59 o
  -7   5  13        6.70        5.65      1.71 o
  -6   5  13        0.24        0.44      2.26 o
  -5   5  13       16.16       19.03      2.60 o
  -4   5  13       11.17        8.90      1.46 o
  -3   5  13       28.83       25.81      1.63 o
  -2   5  13        7.06        5.27      1.05 o
  -1   5  13       36.80       39.65      2.98 o
   0   5  13       61.67       59.58      5.51 o
  -8   6  13        0.46        2.28      1.54 o
  -7   6  13       18.48       14.44      2.76 o
  -6   6  13        0.43        2.12      1.87 o
  -5   6  13        4.20        0.80      2.46 o
  -4   6  13        4.93        4.21      1.35 o
  -3   6  13        2.38        2.66      1.07 o
  -2   6  13       45.01       46.48      2.03 o
  -1   6  13        0.23       -1.81      1.81 o
  -6   7  13       33.41       35.62      2.93 o
  -5   7  13        0.71       -0.22      1.89 o
  -4   7  13        0.33       -1.19      1.19 o
  -3   7  13       14.95       16.80      2.04 o
  -3  -7  14       31.74       37.85      3.53 o
  -2  -7  14       15.25       12.54      1.63 o
  -1  -7  14       27.75       31.81      3.14 o
   0  -7  14        0.47       -0.75      2.92 o
  -4  -6  14        1.59        0.42      2.83 o
  -3  -6  14        0.71       -0.85      1.29 o
  -2  -6  14        1.22       -0.08      1.10 o
  -1  -6  14       29.41       29.96      4.00 o
   0  -6  14        1.87        3.08      1.76 o
   1  -6  14        8.53       10.55      2.12 o
  -5  -5  14        0.01       -0.39      1.81 o
  -4  -5  14        0.32       -1.63      1.65 o
  -3  -5  14        0.23        0.87      1.52 o
  -2  -5  14        3.44        2.59      1.01 o
  -1  -5  14        2.95       -0.89      2.56 o
   0  -5  14       35.01       40.84      3.24 o
   1  -5  14        7.25        9.26      2.14 o
   2  -5  14        6.36        6.50      1.94 o
  -6  -4  14       15.06       16.26      2.08 o
  -5  -4  14       22.04       27.51      3.44 o
  -4  -4  14        4.18        3.51      1.95 o
  -3  -4  14       20.95       19.65      1.96 o
  -2  -4  14       16.21       21.24      1.79 o
  -1  -4  14       20.46       23.48      3.10 o
   0  -4  14       30.73       39.61      2.40 o
   1  -4  14        7.08        6.17      1.60 o
   2  -4  14       52.56       57.63      3.18 o
  -7  -3  14       21.48       20.85      2.33 o
  -6  -3  14       21.63       21.03      2.23 o
  -5  -3  14        2.73        3.97      1.52 o
  -4  -3  14        3.79        4.53      1.59 o
  -3  -3  14        0.10        1.83      1.08 o
  -2  -3  14        0.92        1.56      0.89 o
  -1  -3  14       50.56       44.72      6.38 o
   0  -3  14        0.05       -1.02      1.29 o
   1  -3  14       17.55       17.50      2.45 o
   2  -3  14        2.83        3.24      1.61 o
  -7  -2  14       76.34       85.15      4.02 o
  -6  -2  14       36.34       40.95      2.82 o
  -5  -2  14       14.82       17.04      2.08 o
  -4  -2  14        7.37        7.18      1.60 o
  -3  -2  14       10.99       15.38      1.32 o
  -2  -2  14       47.15       48.86      1.80 o
  -1  -2  14        4.34        4.15      2.13 o
   0  -2  14       46.72       47.14      2.87 o
   1  -2  14        3.70        6.14      2.87 o
   2  -2  14        0.92        2.38      1.57 o
  -8  -1  14       14.24       15.53      2.16 o
  -7  -1  14        6.08        6.38      1.81 o
  -6  -1  14        1.72        1.45      1.47 o
  -5  -1  14       60.40       62.87      3.23 o
  -4  -1  14       11.39        8.78      1.68 o
  -3  -1  14       28.18       25.04      1.77 o
  -2  -1  14        9.07        5.72      1.04 o
  -1  -1  14       10.22       14.46      1.76 o
   0  -1  14        2.91        2.34      1.23 o
   1  -1  14       22.12       26.15      2.74 o
   2  -1  14        0.81        0.83      1.47 o
  -8   0  14       11.65       14.34      2.12 o
  -7   0  14        4.04        5.64      1.67 o
  -6   0  14       13.09       10.88      1.88 o
  -5   0  14        0.58       -1.17      1.17 o
  -4   0  14        6.30        8.43      1.40 o
  -3   0  14        4.83        1.98      1.00 o
  -2   0  14       34.78       34.12      1.55 o
  -1   0  14       18.81       20.09      2.02 o
   0   0  14       34.34       35.86      2.16 o
   1   0  14       16.46       12.31      1.81 o
   2   0  14       25.51       27.03      2.76 o
  -8   1  14        4.28        4.43      1.72 o
  -7   1  14       36.82       46.97      3.04 o
  -6   1  14       13.73       14.72      2.06 o
  -5   1  14       11.33       10.71      1.85 o
  -4   1  14       54.66       59.95      2.63 o
  -3   1  14       61.90       67.21      3.61 o
  -2   1  14        5.84        3.95      1.26 o
  -1   1  14       76.81       79.83      3.62 o
   0   1  14        3.98        6.63      1.43 o
   1   1  14        0.01       -1.28      1.28 o
  -8   2  14        0.32       -1.37      1.37 o
  -7   2  14       36.14       38.84      2.84 o
  -6   2  14        7.74        6.32      1.71 o
  -5   2  14        5.56        9.84      1.48 o
  -4   2  14        3.33        4.41      1.29 o
  -3   2  14        0.16       -0.37      0.89 o
  -2   2  14        2.55        2.30      0.84 o
  -1   2  14       12.68       11.72      1.86 o
   0   2  14        1.61        5.03      3.11 o
   1   2  14       23.41       22.12      2.29 o
  -8   3  14        1.05        3.09      1.63 o
  -7   3  14       29.64       29.51      2.64 o
  -6   3  14        3.08        3.54      1.55 o
  -5   3  14        0.50       -0.65      1.10 o
  -4   3  14        7.89        7.91      1.43 o
  -3   3  14        9.29        8.96      1.41 o
  -2   3  14       12.24        7.94      1.03 o
  -1   3  14       29.55       32.60      2.58 o
   0   3  14       24.54       25.20      3.67 o
  -7   4  14        0.01       -0.45      1.40 o
  -6   4  14       16.39       20.57      2.36 o
  -5   4  14        1.79        2.68      1.58 o
  -4   4  14       26.90       29.15      3.28 o
  -3   4  14       14.41       13.71      1.39 o
  -2   4  14       13.12       14.87      1.24 o
  -1   4  14        3.83        4.07      1.83 o
  -6   5  14       53.72       56.74      5.57 o
  -5   5  14       12.93       14.15      4.12 o
  -4   5  14        1.89        1.85      1.23 o
  -3   5  14       13.60       18.70      1.54 o
  -2  -5  15       14.58       10.75      1.54 o
  -4  -4  15        4.94        5.86      2.21 o
  -3  -4  15        0.57       -0.28      1.02 o
  -2  -4  15       44.34       42.16      2.06 o
  -1  -4  15        0.72       -1.00      1.69 o
   0  -4  15        3.64        0.53      2.43 o
  -5  -3  15       19.91       25.93      2.83 o
  -4  -3  15        3.86        2.77      1.50 o
  -3  -3  15        0.37        0.61      1.03 o
  -2  -3  15       15.97       13.74      1.21 o
  -1  -3  15       26.48       29.96      7.66 o
   0  -3  15       10.91       10.98      3.09 o
  -6  -2  15        6.01        9.89      1.98 o
  -5  -2  15        4.33        3.45      1.56 o
  -4  -2  15        1.87        1.97      1.16 o
  -3  -2  15        8.77        9.18      1.34 o
  -2  -2  15        2.41        1.24      1.02 o
  -1  -2  15        0.00       -1.48      1.62 o
   0  -2  15       46.69       62.44      5.55 o
  -6  -1  15       19.69       17.75      2.25 o
  -5  -1  15       33.55       34.35      2.63 o
  -4  -1  15        0.65       -0.48      0.98 o
  -3  -1  15       43.14       43.89      1.94 o
  -2  -1  15        4.72        4.02      0.97 o
  -1  -1  15       18.49       20.24      2.72 o
   0  -1  15       12.91       15.40      3.35 o
  -6   0  15       15.22       17.25      2.18 o
  -5   0  15        7.31       10.14      1.91 o
  -4   0  15        0.00       -0.95      0.95 o
  -3   0  15        0.32       -0.83      0.93 o
  -2   0  15        8.91        3.67      1.63 o
  -1   0  15       58.67       63.62      3.38 o
  -6   1  15        1.91        3.46      1.66 o
  -5   1  15        4.89        3.11      1.88 o
  -4   1  15        0.43        1.11      1.05 o
  -3   1  15       15.52       15.25      1.35 o
  -2   1  15       15.83       17.77      2.11 o
  -1   1  15       13.86       17.47      2.12 o
  -6   2  15        0.04       -1.20      1.51 o
  -5   2  15        1.47        0.99      1.22 o
  -4   2  15        0.13       -0.81      1.03 o
  -3   2  15       30.87       29.38      1.67 o
  -2   2  15       89.01      103.96      4.40 o
  -5   3  15        5.12        2.34      1.74 o
  -4   3  15        0.00       -0.44      1.15 o
  -3   3  15        7.71       13.70      3.65 o
 
